# Supplementary material for: 2-(1-Ethyl-5-meth­oxy-1H-indol-3-yl)-N-(4-meth­oxy­phen­yl)-2-oxoacetamide
Source: Acta Crystallogr Sect E Struct Rep Online. 2011 Jan 12;67(Pt 2):o358. doi: 10.1107/S1600536810054668 (PMC3051647; doi:10.1107/S1600536810054668)
Supplement: Supplementary file 2 [file e-67-0o358-Isup2.hkl]

# 
# h,k,l, Fc-squared, Fo-squared, sigma(Fo-squared) and status flag 
# 
data_I
_shelx_title ' shelxl in P2(1)' 
_shelx_refln_list_code          4 
_shelx_F_calc_maximum      295.91 
_exptl_crystal_F_000      1488.00 
_reflns_d_resolution_high  0.7828 
 
loop_ 
 _symmetry_equiv_pos_as_xyz 
 'x, y, z' 
 '-x, y+1/2, -z' 
 
_cell_length_a     8.3622 
_cell_length_b    35.0735 
_cell_length_c    12.2796 
_cell_angle_alpha  90.000 
_cell_angle_beta  105.405 
_cell_angle_gamma  90.000 
 
_shelx_F_squared_multiplier     1.000 
 
loop_ 
 _refln_index_h 
 _refln_index_k 
 _refln_index_l 
 _refln_F_squared_calc 
 _refln_F_squared_meas 
 _refln_F_squared_sigma 
 _refln_observed_status 
   1   0   0     1190.42     1093.17     70.40 o 
   2   0   0    34872.87    39419.36    632.55 o 
   3   0   0     3470.23     3704.97    130.88 o 
   4   0   0      102.00      109.01     11.24 o 
   5   0   0       50.19       52.62      9.07 o 
   6   0   0       15.11       21.89      6.27 o 
   7   0   0       73.12       83.49     22.88 o 
   8   0   0        4.34       44.38     32.56 o 
   9   0   0       70.93       77.92     31.42 o 
  10   0   0      416.61      426.10    128.72 o 
   1   1   0      405.27      348.62     10.68 o 
   2   1   0    10301.27     9834.43    166.63 o 
   3   1   0     5321.31     5010.22    107.26 o 
   4   1   0      944.41      946.36     35.39 o 
   5   1   0     1024.28     1112.88     30.05 o 
   6   1   0      525.81      535.49     15.81 o 
   7   1   0     1061.52     1195.72     56.99 o 
   8   1   0      361.42      327.41     42.50 o 
   9   1   0       47.87       46.76     22.74 o 
  10   1   0       12.01       20.04     23.58 o 
   1   2   0     2609.53     2130.06     68.44 o 
   2   2   0      940.01      924.98     26.03 o 
   3   2   0     4166.02     4240.84     95.31 o 
   4   2   0     1310.81     1378.21     42.83 o 
   5   2   0      466.35      518.76     10.47 o 
   6   2   0       61.90       65.00      7.86 o 
   7   2   0      393.22      375.31     29.83 o 
   8   2   0      222.96      193.36     24.95 o 
   9   2   0      166.41      170.18     34.73 o 
  10   2   0       77.79       83.09     25.41 o 
   1   3   0     1273.70     1264.15     28.83 o 
   2   3   0     1495.06     1230.23     29.16 o 
   3   3   0      114.03      128.90      7.59 o 
   4   3   0      122.47      134.02      7.08 o 
   5   3   0       84.10       86.00      7.98 o 
   6   3   0       71.83       72.08      7.99 o 
   7   3   0      151.31      180.76     20.36 o 
   8   3   0      278.55      250.14     26.16 o 
   9   3   0       24.71        5.54     11.32 o 
  10   3   0       32.10       69.11     24.45 o 
   0   4   0     5836.61     5031.47    120.75 o 
   1   4   0     6554.76     5935.24     63.49 o 
   2   4   0     4733.31     4711.82    101.36 o 
   3   4   0     2670.15     2575.09     50.77 o 
   4   4   0       75.77       82.40      5.61 o 
   5   4   0       99.46       87.05      7.18 o 
   6   4   0      759.41      685.48     13.65 o 
   7   4   0       36.22       36.99     20.72 o 
   8   4   0      362.63      422.98    155.67 o 
   9   4   0      167.33      207.96     39.85 o 
  10   4   0      170.69      108.34     30.65 o 
   1   5   0      366.25      318.43     10.36 o 
   2   5   0    31251.39    32175.69    674.91 o 
   3   5   0     1001.06      951.28     34.61 o 
   4   5   0      488.83      485.12     12.51 o 
   5   5   0      825.41      861.01     26.73 o 
   6   5   0       84.31       76.91      8.66 o 
   7   5   0     2171.66     2426.24    112.05 o 
   8   5   0      574.83      683.37     69.66 o 
   9   5   0       39.65       37.31     18.42 o 
  10   5   0       92.30       86.12     25.95 o 
   0   6   0    17251.54    17663.05    254.16 o 
   1   6   0    10573.21     9593.37    112.35 o 
   2   6   0    65417.08    87685.48   1585.90 o 
   3   6   0     1187.93     1151.78     33.78 o 
   4   6   0     1146.77     1200.79     30.05 o 
   5   6   0       22.04       24.37      3.98 o 
   6   6   0      503.40      499.47     32.06 o 
   7   6   0      427.94      475.27     33.96 o 
   8   6   0      443.91      463.77     65.96 o 
   9   6   0       63.14       31.29     20.18 o 
  10   6   0      136.89       88.77     25.94 o 
   1   7   0     3265.13     2918.95     78.74 o 
   2   7   0    20469.53    20243.53    416.65 o 
   3   7   0     2975.98     3108.33     70.70 o 
   4   7   0      261.10      256.36     13.98 o 
   5   7   0      126.59      134.96     13.84 o 
   6   7   0     2366.56     2473.45     76.45 o 
   7   7   0      557.34      574.87     38.51 o 
   8   7   0      716.24      765.17     52.91 o 
   9   7   0      207.84      199.33     37.02 o 
  10   7   0      176.56      191.52     38.98 o 
   0   8   0      548.31      425.70     19.21 o 
   1   8   0     1989.48     1950.40     56.06 o 
   2   8   0     3232.43     3345.60    101.99 o 
   3   8   0      546.56      532.87     14.78 o 
   4   8   0     3067.82     3353.25     81.06 o 
   5   8   0     2127.42     2146.74     60.51 o 
   6   8   0      944.23     1038.79     39.30 o 
   7   8   0     1604.40     1659.11     77.88 o 
   8   8   0      824.24      841.55     51.81 o 
   9   8   0      186.06      161.47     39.51 o 
  10   8   0       67.51       58.40     27.79 o 
   1   9   0    62626.99    81523.46    929.76 o 
   2   9   0     5348.49     5439.87     75.03 o 
   3   9   0      181.66      193.16      7.57 o 
   4   9   0      966.14     1019.87     38.90 o 
   5   9   0      948.32      996.83     34.40 o 
   6   9   0      279.41      304.48     15.98 o 
   7   9   0     1439.76     1488.00     85.04 o 
   8   9   0      125.63      166.98     33.55 o 
   9   9   0       40.62       26.11     15.82 o 
  10   9   0      182.27      193.51     44.84 o 
   0  10   0    18964.56    18512.35    243.95 o 
   1  10   0    20166.56    18534.89    223.46 o 
   2  10   0     3310.98     3306.89     67.20 o 
   3  10   0     1322.07     1324.14     35.12 o 
   4  10   0      437.54      418.74     14.75 o 
   5  10   0      739.55      800.39     18.68 o 
   6  10   0       69.79       81.54      9.18 o 
   7  10   0      140.93      144.55     18.11 o 
   8  10   0       67.77       64.04     12.11 o 
   9  10   0      246.13      283.93     67.11 o 
  10  10   0        5.98       -4.32     26.70 o 
   1  11   0     2125.28     1899.58     40.19 o 
   2  11   0      708.27      700.47     18.07 o 
   3  11   0      374.42      365.51     12.34 o 
   4  11   0     3087.83     3345.83     62.62 o 
   5  11   0      413.38      441.96      9.12 o 
   6  11   0      495.57      449.52     13.99 o 
   7  11   0      208.09      203.18     21.08 o 
   8  11   0       18.76       43.81     15.31 o 
   9  11   0      204.06      194.08     27.28 o 
   0  12   0     3083.60     2886.53     84.08 o 
   1  12   0     1890.13     1799.74     49.19 o 
   2  12   0       59.38       60.88      4.84 o 
   3  12   0     1927.10     1876.23     50.89 o 
   4  12   0     2862.42     2865.17     98.51 o 
   5  12   0      315.09      285.26     25.91 o 
   6  12   0      605.78      643.39     27.22 o 
   7  12   0      990.72      915.72     70.46 o 
   8  12   0      147.22      158.31     47.05 o 
   9  12   0       48.93       27.52     31.70 o 
   1  13   0     5061.05     4989.68    107.59 o 
   2  13   0      403.43      372.27     10.93 o 
   3  13   0     1881.96     1812.29     49.44 o 
   4  13   0     2001.19     2160.37     39.60 o 
   5  13   0     1021.69     1078.64     30.99 o 
   6  13   0      448.83      464.59     21.12 o 
   7  13   0      205.56      187.17     17.23 o 
   8  13   0      502.12      506.48     56.63 o 
   9  13   0       81.45       61.18     20.71 o 
   0  14   0     1710.99     1600.28     52.02 o 
   1  14   0      282.67      240.89      8.38 o 
   2  14   0      368.63      345.96     10.64 o 
   3  14   0      597.14      589.37     21.43 o 
   4  14   0     2084.93     2109.17     44.11 o 
   5  14   0      497.76      503.52     30.89 o 
   6  14   0      403.18      481.78     23.60 o 
   7  14   0      113.65       99.51     21.00 o 
   8  14   0      520.20      516.48     47.34 o 
   9  14   0      190.66      159.58     36.74 o 
   1  15   0      746.33      637.71     20.43 o 
   2  15   0      720.76      794.13     25.67 o 
   3  15   0      303.01      320.73     14.79 o 
   4  15   0      359.78      351.68     13.08 o 
   5  15   0       86.28       88.03      9.22 o 
   6  15   0       42.54       44.35      9.15 o 
   7  15   0      786.84      809.36     54.92 o 
   8  15   0      387.88      397.97     49.94 o 
   9  15   0      157.77      188.09     73.43 o 
   0  16   0     6432.61     6850.03    169.08 o 
   1  16   0      182.29      161.70      5.61 o 
   2  16   0      480.24      509.15     17.54 o 
   3  16   0      856.81      816.17     26.71 o 
   4  16   0      100.05      105.18     10.77 o 
   5  16   0     1136.02     1092.85     35.36 o 
   6  16   0       16.20       13.96      7.87 o 
   7  16   0      625.86      643.89     34.83 o 
   8  16   0      186.89      173.30     21.69 o 
   9  16   0      234.05      296.02    113.25 o 
   1  17   0     1019.43      860.25     30.22 o 
   2  17   0      397.08      377.05     21.46 o 
   3  17   0      405.15      378.20     18.26 o 
   4  17   0      219.95      229.26     18.97 o 
   5  17   0      743.66      813.22     28.17 o 
   6  17   0      657.69      624.24     30.97 o 
   7  17   0      326.75      375.48     31.01 o 
   8  17   0       41.93       15.75     15.65 o 
   9  17   0      224.37      163.85     43.50 o 
   0  18   0      753.98      696.99     58.76 o 
   1  18   0      153.20      135.54     11.00 o 
   2  18   0      734.73      743.77     36.83 o 
   3  18   0     1513.76     1610.29     30.57 o 
   4  18   0      296.50      278.49     17.85 o 
   5  18   0       27.74       21.48      5.29 o 
   6  18   0     1521.35     1630.13     63.08 o 
   7  18   0       37.29       42.42     13.31 o 
   8  18   0       44.73       37.13     13.19 o 
   9  18   0       27.95        1.29     15.70 o 
   1  19   0     1568.62     1450.47     52.46 o 
   2  19   0      780.57      830.85     34.89 o 
   3  19   0      412.10      393.53     12.33 o 
   4  19   0      208.07      209.05     14.65 o 
   5  19   0       87.76      105.38     11.94 o 
   6  19   0      160.67      132.78     17.80 o 
   7  19   0       39.24       29.08     18.64 o 
   8  19   0      224.24      237.44     44.38 o 
   9  19   0        6.12       15.57     14.65 o 
   0  20   0      236.91      251.84     12.71 o 
   1  20   0       51.57       39.60      6.52 o 
   2  20   0      303.67      369.65     36.47 o 
   3  20   0        7.12        1.83      6.87 o 
   4  20   0      630.18      672.61     13.09 o 
   5  20   0       45.81       19.68     10.53 o 
   6  20   0     1273.04     1353.11     56.30 o 
   7  20   0       76.89      106.76     26.80 o 
   8  20   0      692.91      737.83     34.59 o 
   9  20   0        8.65        1.04     45.29 o 
   1  21   0      168.39      143.21     13.58 o 
   2  21   0      828.06      871.13     34.62 o 
   3  21   0      125.82      114.73     14.15 o 
   4  21   0        3.35        0.52      7.37 o 
   5  21   0     1321.23     1408.58     61.58 o 
   6  21   0     2334.03     2573.59    104.16 o 
   7  21   0      155.07      145.94     22.87 o 
   8  21   0       62.46       60.71     18.32 o 
   9  21   0        3.06       27.81     15.69 o 
   0  22   0      367.40      376.58     18.49 o 
   1  22   0     2680.04     2848.38     59.90 o 
   2  22   0      279.66      282.21     24.84 o 
   3  22   0      369.82      343.59     29.14 o 
   4  22   0      558.44      571.36     28.08 o 
   5  22   0      340.06      306.58     19.78 o 
   6  22   0      721.45      699.03     51.02 o 
   7  22   0       46.62       41.90     16.49 o 
   8  22   0       33.40       41.55     12.50 o 
   1  23   0        1.47        8.43     10.76 o 
   2  23   0      180.21      189.35     24.49 o 
   3  23   0      415.42      428.90     23.44 o 
   4  23   0       66.19       50.80     14.36 o 
   5  23   0      521.18      572.48     47.53 o 
   6  23   0       75.09       64.10     13.96 o 
   7  23   0       12.83        8.52     12.28 o 
   8  23   0       35.32       26.73     14.27 o 
   0  24   0      444.66      397.98     32.28 o 
   1  24   0      166.11      167.45     12.57 o 
   2  24   0      436.42      422.74     16.53 o 
   3  24   0      528.69      588.34     42.97 o 
   4  24   0       11.35       30.25     16.42 o 
   5  24   0       15.12        8.62      8.40 o 
   6  24   0       21.72        6.03     13.56 o 
   7  24   0       68.08       73.88     18.08 o 
   8  24   0       88.92       84.64     22.92 o 
   1  25   0      554.11      542.41     18.97 o 
   2  25   0      446.23      422.34     33.55 o 
   3  25   0      228.23      220.60     24.73 o 
   4  25   0      369.77      367.03     28.91 o 
   5  25   0       74.19       71.65     12.66 o 
   6  25   0        3.25        8.11     10.28 o 
   7  25   0        9.53       13.60     12.07 o 
   8  25   0        3.16       -4.59     17.78 o 
   0  26   0      386.17      375.58     25.42 o 
   1  26   0      704.93      653.65     20.96 o 
   2  26   0      473.90      490.75     49.36 o 
   3  26   0      859.44      905.95     53.23 o 
   4  26   0      356.28      353.38     30.15 o 
   5  26   0     1102.23     1264.19     56.26 o 
   6  26   0      327.43      287.71     38.18 o 
   7  26   0       46.86       42.75     11.53 o 
   8  26   0       40.17       24.10     25.63 o 
   1  27   0       81.23       70.77      8.56 o 
   2  27   0      216.51      246.07     24.83 o 
   3  27   0      613.98      696.93     46.04 o 
   4  27   0      262.76      283.01     26.38 o 
   5  27   0      275.68      242.38     26.64 o 
   6  27   0       43.29       34.87     16.48 o 
   7  27   0       32.78       14.92     11.04 o 
   8  27   0       47.34       50.92     14.61 o 
   0  28   0       18.06       20.02      9.22 o 
   1  28   0      344.17      336.69     28.14 o 
   2  28   0      151.51      164.71     16.26 o 
   3  28   0       17.50       20.16     12.18 o 
   4  28   0      348.94      351.12     27.41 o 
   5  28   0       87.61      105.69     16.41 o 
   6  28   0       21.27        4.82     15.71 o 
   7  28   0        5.01       -7.49      9.30 o 
   8  28   0       27.97       43.11     16.83 o 
   1  29   0     1676.32     1795.60     58.23 o 
   2  29   0      301.36      334.67     31.33 o 
   3  29   0      166.16      167.68     20.90 o 
   4  29   0      184.45      176.99     20.59 o 
   5  29   0       70.66       45.35     11.52 o 
   6  29   0       95.65       90.16     16.41 o 
   7  29   0       63.46       45.14     15.50 o 
   0  30   0       26.05       29.92      7.84 o 
   1  30   0       56.66       68.97     15.51 o 
   2  30   0       22.62       26.92     12.13 o 
   3  30   0       24.58       40.38     10.21 o 
   4  30   0       39.45       31.45     13.77 o 
   5  30   0      529.96      603.87     47.70 o 
   6  30   0       17.83        2.42     13.44 o 
   7  30   0        7.17       20.25     12.00 o 
   1  31   0      431.74      440.24     43.19 o 
   2  31   0      615.00      630.60     21.72 o 
   3  31   0       91.10      112.65     17.35 o 
   4  31   0      205.72      229.71     24.46 o 
   5  31   0       50.09       46.10     15.33 o 
   6  31   0       41.81        8.94     16.26 o 
   7  31   0        0.51       24.21     11.07 o 
   0  32   0       51.55       57.78      9.09 o 
   1  32   0      308.09      347.72     27.63 o 
   2  32   0       24.32       20.73     12.16 o 
   3  32   0       72.27       36.89     15.05 o 
   4  32   0      399.66      407.11     45.48 o 
   5  32   0      147.76      131.52     17.69 o 
   6  32   0      174.14      154.50     31.57 o 
   7  32   0       38.38       30.25     25.30 o 
   1  33   0      261.28      326.97     27.97 o 
   2  33   0       79.81      109.31     18.77 o 
   3  33   0       92.25       99.19     17.08 o 
   4  33   0      124.20      147.20     21.24 o 
   5  33   0       17.19       12.75     10.21 o 
   6  33   0        2.19       24.47     12.60 o 
   0  34   0     1497.24     2164.48    144.00 o 
   1  34   0       18.90        8.57      8.73 o 
   2  34   0      129.90      123.44     22.30 o 
   3  34   0      230.28      237.26     26.37 o 
   4  34   0       31.58       15.16     13.07 o 
   5  34   0        1.58        7.89     15.86 o 
   6  34   0        3.42       22.55      9.31 o 
   1  35   0      116.01      148.62     22.82 o 
   2  35   0       68.11       81.59     16.13 o 
   3  35   0      345.79      387.54     39.51 o 
   4  35   0       89.97       84.22     16.12 o 
   5  35   0       78.64       86.93     16.86 o 
   6  35   0       21.02       13.70     13.36 o 
   0  36   0      100.75       64.67     44.97 o 
   1  36   0       20.03        0.43     15.74 o 
   2  36   0       14.02       19.71      7.69 o 
   3  36   0       22.52        3.29     12.96 o 
   4  36   0       43.40       41.71     13.60 o 
   5  36   0       23.45       16.16     11.29 o 
   6  36   0       34.72       44.97     12.00 o 
   1  37   0      361.92      332.43     53.48 o 
   2  37   0      150.38      150.67     19.01 o 
   3  37   0       17.39       22.98     12.31 o 
   4  37   0       86.31       89.67     14.24 o 
   5  37   0       41.11       49.44     14.51 o 
   0  38   0      297.23      380.04     42.01 o 
   1  38   0      291.91      289.07     32.17 o 
   2  38   0       29.23       36.58     14.69 o 
   3  38   0       23.34       28.40     12.52 o 
   4  38   0       99.13       88.66     18.19 o 
   5  38   0       18.71       34.86     16.44 o 
   1  39   0       19.99        5.86     12.03 o 
   2  39   0      249.86      272.80     39.44 o 
   3  39   0       17.83       30.30     24.49 o 
   4  39   0      113.17      122.60     20.51 o 
   5  39   0       60.86       71.21     16.39 o 
   0  40   0       32.38       96.25     28.38 o 
   1  40   0       62.75       54.45     15.61 o 
   2  40   0       29.92       30.79     13.62 o 
   3  40   0       59.54       32.66     15.57 o 
   4  40   0      139.65      174.14     29.37 o 
   1  41   0       57.71       78.59     16.81 o 
   2  41   0       36.98       52.45     19.81 o 
   3  41   0      118.75      105.05     24.13 o 
   4  41   0        4.98       -4.30     23.26 o 
   0  42   0      772.55     1278.57    138.33 o 
   1  42   0       26.43       41.74     15.70 o 
   2  42   0       28.55       44.76     14.17 o 
   3  42   0       68.38       50.23     16.56 o 
   1  43   0       64.73       85.23     21.07 o 
   2  43   0       76.86       90.08     21.16 o 
   0  44   0       20.84       38.06     38.23 o 
   1  44   0      119.29       99.36     22.80 o 
 -10   0   1        9.53       66.76     29.10 o 
  -9   0   1       74.45       68.79     38.14 o 
  -8   0   1       39.88       56.03     19.59 o 
  -7   0   1      537.75      508.95     30.34 o 
  -6   0   1     2158.32     2219.59    118.85 o 
  -5   0   1      167.41      160.25     17.26 o 
  -4   0   1     1004.55      962.20     32.96 o 
  -3   0   1     3482.76     3401.37    101.09 o 
  -2   0   1      583.34      549.56     20.33 o 
  -1   0   1     1329.98     1182.35     39.35 o 
   0   0   1       96.81       67.44      4.31 o 
   1   0   1     1857.01     1692.23     91.23 o 
   2   0   1     3375.08     3179.58     77.08 o 
   3   0   1      627.85      651.60     26.06 o 
   4   0   1      545.55      572.21     21.01 o 
   5   0   1     3466.84     3704.44    172.56 o 
   6   0   1     1612.63     1789.23     76.31 o 
   7   0   1     2802.79     3049.94    281.46 o 
   8   0   1     1878.42     2232.00    157.52 o 
  10   0   1        0.61      -10.85     26.13 o 
 -10   1   1      498.89      464.53     99.90 o 
  -9   1   1       79.60       45.16     16.11 o 
  -8   1   1      145.74      133.27     24.59 o 
  -7   1   1       22.35       24.35      6.44 o 
  -6   1   1      335.17      348.11     17.05 o 
  -5   1   1      521.84      572.32     11.11 o 
  -4   1   1      185.55      176.85      9.18 o 
  -3   1   1     1332.56     1203.42     29.95 o 
  -2   1   1     3562.34     3215.92     63.75 o 
  -1   1   1     1259.59     1099.78     27.71 o 
   0   1   1     3819.99     3408.15     60.57 o 
   1   1   1     9051.96     8579.65     88.31 o 
   2   1   1      696.63      615.86     15.58 o 
   3   1   1     1324.18     1305.95     31.55 o 
   4   1   1      592.62      648.65     21.06 o 
   5   1   1      125.73      138.77     14.08 o 
   6   1   1       19.18       27.40      5.21 o 
   7   1   1     1580.90     1711.01     93.35 o 
   8   1   1      272.88      350.84     61.81 o 
   9   1   1       15.55       32.49     16.06 o 
  10   1   1       15.37       31.17     14.32 o 
 -10   2   1      187.28      196.53     38.14 o 
  -9   2   1      145.70      124.62     30.98 o 
  -8   2   1      365.30      412.66     32.05 o 
  -7   2   1       68.59       85.22     13.71 o 
  -6   2   1      482.33      414.80     39.29 o 
  -5   2   1      110.70      113.35      8.96 o 
  -4   2   1     1529.73     1597.98     46.98 o 
  -3   2   1     2526.00     2569.30     54.63 o 
  -2   2   1     2398.46     2329.11     46.75 o 
  -1   2   1     6032.41     5853.76    152.27 o 
   0   2   1     7142.40     6634.13     86.44 o 
   1   2   1     5228.62     4115.51     77.77 o 
   2   2   1     7266.00     6458.59    108.97 o 
   3   2   1     2667.26     2698.51     57.14 o 
   4   2   1     1199.02     1281.89     42.82 o 
   5   2   1      113.46      120.72     10.63 o 
   6   2   1      268.01      265.02     18.16 o 
   7   2   1      219.12      220.74     31.46 o 
   8   2   1      328.05      403.08     56.07 o 
   9   2   1       44.68       40.10     15.17 o 
  10   2   1       41.68       41.70     20.98 o 
 -10   3   1       33.98       38.80     21.74 o 
  -9   3   1      255.91      296.04     60.68 o 
  -8   3   1       96.67      111.58     16.98 o 
  -7   3   1     1419.48     1553.74     67.22 o 
  -6   3   1     2027.01     2075.14     70.50 o 
  -5   3   1        5.41        8.36      3.49 o 
  -4   3   1      559.97      500.31     11.13 o 
  -3   3   1     1009.46      974.65     23.49 o 
  -2   3   1     1249.95     1127.15     30.59 o 
  -1   3   1     2095.59     1973.05     38.08 o 
   0   3   1    16177.65    17119.92    166.57 o 
   1   3   1     7800.82     6919.15    115.30 o 
   2   3   1     2444.54     2499.53     48.87 o 
   3   3   1     1908.87     2061.65     30.02 o 
   4   3   1     3114.96     3285.63     79.75 o 
   5   3   1       29.31       31.25      5.94 o 
   6   3   1      587.30      548.21     33.04 o 
   7   3   1      377.04      411.61     40.14 o 
   8   3   1      446.23      665.58    122.85 o 
   9   3   1       73.02       38.26     24.93 o 
  10   3   1       75.02       75.68     23.98 o 
 -10   4   1       54.33       77.85     18.89 o 
  -9   4   1       49.05       76.90     21.99 o 
  -8   4   1      140.99      136.12     18.71 o 
  -7   4   1     1643.61     1737.89     71.29 o 
  -6   4   1      142.76      156.16     14.27 o 
  -5   4   1      224.95      234.97     11.51 o 
  -4   4   1      103.31      116.26      7.44 o 
  -3   4   1      325.53      282.48     10.11 o 
  -2   4   1     4545.87     4210.65    106.28 o 
  -1   4   1     1749.60     1529.69     38.22 o 
   0   4   1     6647.58     6423.16     79.81 o 
   1   4   1      127.31      144.02     11.94 o 
   2   4   1     6511.76     5930.75    134.61 o 
   3   4   1     3882.95     3829.55     70.68 o 
   4   4   1      448.69      526.74     33.80 o 
   5   4   1       94.09      107.73     11.31 o 
   6   4   1      377.13      391.52     13.56 o 
   7   4   1      398.43      460.89     34.17 o 
   8   4   1      259.80      267.64     41.97 o 
   9   4   1       19.92        5.06     20.94 o 
  10   4   1       71.73      101.61     23.59 o 
 -10   5   1      132.82      101.72     28.54 o 
  -9   5   1       51.52       26.45     15.49 o 
  -8   5   1      422.48      435.33     24.44 o 
  -7   5   1      229.53      248.45     23.60 o 
  -6   5   1       29.51       19.49      6.52 o 
  -5   5   1       13.37       15.84      5.47 o 
  -4   5   1       67.61       62.48      4.13 o 
  -3   5   1     1452.90     1402.09     32.00 o 
  -2   5   1    15013.78    13993.06    182.74 o 
  -1   5   1    20560.87    21494.82    230.59 o 
   0   5   1     8271.87     7529.40     94.87 o 
   1   5   1     8472.74     7408.27    110.33 o 
   2   5   1     8406.95     7511.46    113.61 o 
   3   5   1      575.94      617.95     24.94 o 
   4   5   1     3629.06     3957.01     87.65 o 
   5   5   1       73.15       72.34     10.28 o 
   6   5   1      113.38       95.33     11.14 o 
   7   5   1      250.95      273.10     27.24 o 
   8   5   1      154.96      131.54     32.06 o 
   9   5   1       35.28       21.88     18.73 o 
  10   5   1      136.48      116.08     28.73 o 
 -10   6   1       86.28      109.46     34.27 o 
  -9   6   1      208.64      210.67     40.65 o 
  -8   6   1       17.22       15.65      6.91 o 
  -7   6   1      336.60      349.87     39.04 o 
  -6   6   1      826.98      814.53     26.97 o 
  -5   6   1      227.43      222.60     11.92 o 
  -4   6   1      159.47      169.68      9.69 o 
  -3   6   1     2560.01     2553.51     45.62 o 
  -2   6   1    42178.15    48217.94    721.29 o 
  -1   6   1     2427.01     1999.10     36.86 o 
   0   6   1     3495.24     3011.68     52.90 o 
   1   6   1    15291.80    14537.64    169.99 o 
   2   6   1     1869.97     1916.66     32.60 o 
   3   6   1     4788.96     4948.02     96.36 o 
   4   6   1      127.03      127.09      9.15 o 
   5   6   1     1809.77     1850.73     63.03 o 
   6   6   1      229.42      249.52     22.03 o 
   7   6   1      155.90       93.31     16.79 o 
   8   6   1      343.38      320.71     54.79 o 
   9   6   1       34.79       14.29     22.14 o 
  10   6   1       32.75       40.27     24.66 o 
 -10   7   1       19.60        8.00     24.35 o 
  -9   7   1       71.77       70.45     30.75 o 
  -8   7   1      282.26      320.17     27.69 o 
  -7   7   1     1772.84     1893.15    105.24 o 
  -6   7   1     1303.65     1237.28     48.57 o 
  -5   7   1      140.11      129.11      8.84 o 
  -4   7   1     3158.51     3346.31     81.56 o 
  -3   7   1     1488.30     1437.10     35.06 o 
  -2   7   1    33617.57    37107.47    611.92 o 
  -1   7   1     1714.57     1574.29     39.32 o 
   0   7   1     7670.73     6602.36     71.75 o 
   1   7   1     8200.74     6688.84    109.37 o 
   2   7   1     1135.29      984.56     22.84 o 
   3   7   1     3506.62     3409.43     83.61 o 
   4   7   1     1180.21     1243.23     52.61 o 
   5   7   1     2797.16     2842.10     94.94 o 
   6   7   1      107.70       88.01     11.61 o 
   7   7   1     1265.94     1401.21     64.27 o 
   8   7   1      157.74      163.86     23.72 o 
   9   7   1       51.09       74.35     38.09 o 
 -10   8   1        8.52        9.74     13.76 o 
  -9   8   1        7.02      -14.86     16.51 o 
  -8   8   1      468.77      533.53     36.67 o 
  -7   8   1      440.07      431.20     47.83 o 
  -6   8   1     1386.34     1416.57     56.02 o 
  -5   8   1     1739.66     1822.85     31.56 o 
  -4   8   1     2278.13     2449.28     53.58 o 
  -3   8   1     1313.66     1177.30     29.18 o 
  -2   8   1     7629.79     7416.48    158.88 o 
  -1   8   1     9955.13     9276.47    101.12 o 
   0   8   1     4987.91     4257.09     91.39 o 
   1   8   1    87561.59   129770.27   2862.35 o 
   2   8   1     1490.62     1430.20     30.72 o 
   3   8   1     2181.37     2215.73     46.39 o 
   4   8   1     2878.01     2989.10     73.14 o 
   5   8   1      370.86      372.15     14.95 o 
   6   8   1        5.43       13.32      6.25 o 
   7   8   1      115.96      106.97     19.71 o 
   8   8   1       76.13       42.16     23.73 o 
   9   8   1       13.07       34.85     22.55 o 
 -10   9   1        5.52       22.73     17.19 o 
  -9   9   1       31.98       49.74     21.42 o 
  -8   9   1      195.82      186.13     25.81 o 
  -7   9   1      247.40      240.04     29.69 o 
  -6   9   1       46.66       53.20     11.28 o 
  -5   9   1      374.31      384.95      9.17 o 
  -4   9   1     1324.11     1333.43     36.17 o 
  -3   9   1     1145.12     1111.48     27.93 o 
  -2   9   1     4306.75     4087.73     86.48 o 
  -1   9   1     1199.58     1006.42     23.91 o 
   0   9   1    14236.02    12152.38    208.95 o 
   1   9   1    24566.41    23809.73    286.20 o 
   2   9   1      262.89      236.84      7.26 o 
   3   9   1     1657.16     1682.86     49.32 o 
   4   9   1      417.07      438.51     17.50 o 
   5   9   1      667.28      730.66     19.36 o 
   6   9   1     1003.76     1147.65     38.18 o 
   7   9   1      399.34      420.17     26.98 o 
   8   9   1      227.56      306.14     51.81 o 
   9   9   1       81.35       70.28     25.32 o 
 -10  10   1       16.67       25.87     41.02 o 
  -9  10   1      184.29      203.94     41.27 o 
  -8  10   1        4.91       23.95     11.90 o 
  -7  10   1       16.90       43.02     12.78 o 
  -6  10   1      182.82      190.63     14.67 o 
  -5  10   1     1688.37     1683.55     47.10 o 
  -4  10   1     1349.91     1319.65     38.69 o 
  -3  10   1     3538.16     3404.52     73.37 o 
  -2  10   1     2095.36     1966.22     34.53 o 
  -1  10   1       27.47       27.66      2.93 o 
   0  10   1     9110.53     7595.85    103.64 o 
   1  10   1      521.00      345.83     34.38 o 
   2  10   1       90.50       83.14      5.30 o 
   3  10   1       18.70       18.73      3.97 o 
   4  10   1     2028.05     2040.57     41.69 o 
   5  10   1     1484.75     1707.22     51.93 o 
   6  10   1       79.17       76.24     13.16 o 
   7  10   1      563.11      572.16     18.32 o 
   8  10   1      427.20      476.76    106.54 o 
   9  10   1      167.28      125.11     25.46 o 
 -10  11   1       21.02       51.61     20.22 o 
  -9  11   1       64.72       72.28     22.18 o 
  -8  11   1       60.15       59.58     13.73 o 
  -7  11   1       96.47       94.01     22.41 o 
  -6  11   1      309.33      370.80     15.07 o 
  -5  11   1      397.22      437.32     23.76 o 
  -4  11   1     5708.97     6284.66    159.44 o 
  -3  11   1      325.92      300.68     10.08 o 
  -2  11   1      547.70      543.31     15.27 o 
  -1  11   1     3616.40     3313.18     60.25 o 
   0  11   1     4916.29     4085.40     71.80 o 
   1  11   1    17025.47    17199.85    187.85 o 
   2  11   1       48.24       39.77      3.67 o 
   3  11   1      343.28      369.62     10.08 o 
   4  11   1      812.71      808.04     21.80 o 
   5  11   1      129.51      124.10     13.10 o 
   6  11   1     2029.74     2177.31     81.57 o 
   7  11   1      452.51      615.04     37.03 o 
   8  11   1      156.45      192.00     36.55 o 
   9  11   1      124.14      110.80     22.12 o 
 -10  12   1        2.59       -3.23     10.30 o 
  -9  12   1       11.53       29.14     33.09 o 
  -8  12   1       35.97       20.48     10.79 o 
  -7  12   1      647.30      715.47     21.56 o 
  -6  12   1       65.86       68.31      9.35 o 
  -5  12   1     6059.11     6436.31    419.22 o 
  -4  12   1     8965.67     9691.31    303.36 o 
  -3  12   1      344.29      339.18     10.61 o 
  -2  12   1     1982.29     1901.46     41.61 o 
  -1  12   1     5244.25     5260.28     77.19 o 
   0  12   1     1902.79     1918.58     36.87 o 
   1  12   1      925.19      757.72     36.87 o 
   2  12   1     3771.44     3659.52     71.55 o 
   3  12   1      581.52      576.45     15.70 o 
   4  12   1      145.17      176.51     11.66 o 
   5  12   1       72.63       73.49      8.61 o 
   6  12   1      839.13     1001.80     55.77 o 
   7  12   1      136.51      123.76     16.75 o 
   8  12   1      316.49      218.13     32.33 o 
   9  12   1      486.43      565.17     64.20 o 
 -10  13   1        9.41        6.82     21.80 o 
  -9  13   1      175.91      158.33     31.10 o 
  -8  13   1        8.66       18.72     19.20 o 
  -7  13   1       31.58       25.79      9.40 o 
  -6  13   1     1647.02     1782.67     65.04 o 
  -5  13   1      163.98      189.57     19.29 o 
  -4  13   1     1077.43     1117.40     53.86 o 
  -3  13   1      573.79      503.26     19.19 o 
  -2  13   1      416.61      366.13     12.78 o 
  -1  13   1     2719.90     2636.42     43.35 o 
   0  13   1     3628.12     3276.67     52.74 o 
   1  13   1     4262.07     4085.28     72.41 o 
   2  13   1     3712.78     3560.83     68.91 o 
   3  13   1      745.64      672.09     22.74 o 
   4  13   1        8.76        7.94      5.74 o 
   5  13   1      336.13      328.66     11.06 o 
   6  13   1       89.15       82.91     13.04 o 
   7  13   1      361.32      365.90     26.43 o 
   8  13   1      512.56      481.53     56.15 o 
   9  13   1      161.51      193.50     40.42 o 
  -9  14   1      105.35      116.09     34.21 o 
  -8  14   1       13.67       24.79      9.28 o 
  -7  14   1      142.24      126.87     17.38 o 
  -6  14   1      432.84      358.49     21.62 o 
  -5  14   1      123.92      120.65     11.90 o 
  -4  14   1     5442.25     5796.38    103.31 o 
  -3  14   1      224.32      207.72     15.28 o 
  -2  14   1     1033.97      964.38     29.39 o 
  -1  14   1      357.47      290.82     15.71 o 
   0  14   1     1173.38     1046.17     32.45 o 
   1  14   1     6134.95     6475.25    113.39 o 
   2  14   1     1216.25     1103.38     32.26 o 
   3  14   1      237.37      226.24     11.78 o 
   4  14   1      118.33      107.42     11.90 o 
   5  14   1       51.48       59.39      8.15 o 
   6  14   1     1045.02     1200.05     62.77 o 
   7  14   1       70.91       64.32     17.08 o 
   8  14   1      325.95      285.97     40.60 o 
   9  14   1       30.86      144.57     54.37 o 
  -9  15   1      225.60      235.01     44.15 o 
  -8  15   1       84.14       93.97     16.03 o 
  -7  15   1       92.54      118.89     14.49 o 
  -6  15   1      137.05      144.11     18.89 o 
  -5  15   1      591.31      577.97     21.32 o 
  -4  15   1     1648.58     1665.74     65.89 o 
  -3  15   1     1234.80     1244.61     40.56 o 
  -2  15   1     1449.98     1412.22     39.23 o 
  -1  15   1     2091.83     2096.64     28.86 o 
   0  15   1     2633.85     2594.73     42.15 o 
   1  15   1     3270.13     3013.89     62.01 o 
   2  15   1     3407.36     3532.29     73.06 o 
   3  15   1     1865.74     1948.33     30.58 o 
   4  15   1      486.90      539.84     16.76 o 
   5  15   1       60.42       57.96      9.03 o 
   6  15   1      810.03      857.68     27.06 o 
   7  15   1      444.48      381.70     60.14 o 
   8  15   1      835.12      750.46     71.13 o 
   9  15   1      108.24      163.87     38.39 o 
  -9  16   1       13.21      134.67     61.67 o 
  -8  16   1      263.63      232.97     23.82 o 
  -7  16   1      318.39      316.01     30.32 o 
  -6  16   1     4475.87     5020.77    200.56 o 
  -5  16   1      990.31      981.13     29.94 o 
  -4  16   1      892.67      883.56     26.05 o 
  -3  16   1     2996.97     3136.58     74.48 o 
  -2  16   1      199.35      189.67     13.63 o 
  -1  16   1     1535.59     1428.66     38.65 o 
   0  16   1     3002.93     2824.60     52.98 o 
   1  16   1      733.86      740.06     29.25 o 
   2  16   1      211.00      220.07     16.77 o 
   3  16   1     1936.71     2111.24     39.74 o 
   4  16   1      559.93      570.69     18.09 o 
   5  16   1       82.42       78.41     12.40 o 
   6  16   1      319.99      335.09     28.37 o 
   7  16   1      264.65      237.95     33.04 o 
   8  16   1       62.11       61.55     20.52 o 
   9  16   1      151.30       97.96     28.33 o 
  -9  17   1      202.69      223.31     44.03 o 
  -8  17   1      128.41      113.19     20.04 o 
  -7  17   1       66.53       68.53     18.04 o 
  -6  17   1      550.30      499.73     46.53 o 
  -5  17   1     1082.88     1152.81     34.75 o 
  -4  17   1      564.75      499.56     25.76 o 
  -3  17   1     3463.57     3699.74     71.08 o 
  -2  17   1       22.51       26.56      5.59 o 
  -1  17   1     1596.49     1530.83     46.02 o 
   0  17   1     2105.03     1909.70     56.21 o 
   1  17   1     1055.55     1050.56     38.67 o 
   2  17   1     7180.57     8072.89    195.05 o 
   3  17   1      189.02      211.87     14.60 o 
   4  17   1      252.96      238.66     13.90 o 
   5  17   1       41.64       49.42      7.84 o 
   6  17   1       78.45       79.07      9.99 o 
   7  17   1       92.59       80.27     14.65 o 
   8  17   1      149.55       54.74     29.61 o 
   9  17   1       14.91      -27.82     22.81 o 
  -9  18   1       44.37       56.20     42.27 o 
  -8  18   1      100.00      106.89     18.33 o 
  -7  18   1      285.05      318.26     33.30 o 
  -6  18   1     3911.73     4182.46    192.31 o 
  -5  18   1     1025.89     1051.54     41.71 o 
  -4  18   1        5.97       12.67      8.23 o 
  -3  18   1      453.03      413.64     23.68 o 
  -2  18   1      120.35      101.60      7.58 o 
  -1  18   1     1064.61     1048.26     70.32 o 
   0  18   1     3448.09     3433.18     87.02 o 
   1  18   1      278.38      258.68     18.69 o 
   2  18   1     1926.28     1943.33     79.89 o 
   3  18   1      617.97      610.71     20.91 o 
   4  18   1      464.09      399.02     32.42 o 
   5  18   1       22.28       24.34      6.18 o 
   6  18   1      171.81      159.40     14.44 o 
   7  18   1       77.03       75.14     14.55 o 
   8  18   1      142.26      170.59     38.08 o 
   9  18   1      132.42      125.48     34.66 o 
  -9  19   1       26.03       10.98     20.03 o 
  -8  19   1       23.03       23.53     15.62 o 
  -7  19   1      403.64      378.60     37.38 o 
  -6  19   1     3080.37     3223.92    171.81 o 
  -5  19   1     1272.91     1219.08     37.33 o 
  -4  19   1     1225.90     1190.29     33.56 o 
  -3  19   1      125.50       84.41     13.11 o 
  -2  19   1      118.57      123.75      8.38 o 
  -1  19   1     2589.84     2708.66     61.46 o 
   0  19   1      103.86       97.19     10.40 o 
   1  19   1     1451.66     1291.67     45.39 o 
   2  19   1      150.04      171.62     17.18 o 
   3  19   1      562.41      613.43     48.86 o 
   4  19   1     2276.35     2502.22     97.71 o 
   5  19   1        5.93       18.84      4.63 o 
   6  19   1       67.55       52.40     11.39 o 
   7  19   1        1.85      -17.04     13.49 o 
   8  19   1      257.41      298.98     54.12 o 
   9  19   1       93.66      101.96     25.21 o 
  -9  20   1        1.02        0.63     16.38 o 
  -8  20   1       11.89       21.85      9.37 o 
  -7  20   1      285.73      290.12     26.32 o 
  -6  20   1      303.08      325.40     28.39 o 
  -5  20   1      804.92      888.10     35.35 o 
  -4  20   1       59.27       42.77      9.77 o 
  -3  20   1       53.12       46.00      7.46 o 
  -2  20   1      247.03      254.16     16.72 o 
  -1  20   1      613.09      588.83     24.55 o 
   0  20   1     2360.82     2442.27     47.60 o 
   1  20   1      907.67      863.05     29.80 o 
   2  20   1      103.96      103.82     18.10 o 
   3  20   1       44.75       25.38     14.60 o 
   4  20   1      788.08      814.53     35.88 o 
   5  20   1       88.97       80.33     15.36 o 
   6  20   1     1360.12     1548.77     63.77 o 
   7  20   1      127.16      120.49     16.92 o 
   8  20   1      186.15      123.90     44.62 o 
   9  20   1       59.32       79.74     40.49 o 
  -9  21   1        4.01        3.84     28.72 o 
  -8  21   1       20.17        1.68     10.63 o 
  -7  21   1      158.86      147.35     18.55 o 
  -6  21   1       87.33       84.93     10.38 o 
  -5  21   1       10.73        8.96      4.63 o 
  -4  21   1      457.94      449.78     16.66 o 
  -3  21   1       53.87       67.54      9.34 o 
  -2  21   1      364.41      349.30     19.69 o 
  -1  21   1      211.33      220.37     12.99 o 
   0  21   1       41.51       38.93      5.53 o 
   1  21   1      629.13      543.77     34.62 o 
   2  21   1     1537.84     1746.71     54.25 o 
   3  21   1      106.77      121.25     18.80 o 
   4  21   1      688.38      749.47     31.68 o 
   5  21   1      457.64      504.86     33.72 o 
   6  21   1      888.52      964.45     60.38 o 
   7  21   1       51.91       28.86     20.12 o 
   8  21   1       48.13       25.77     22.10 o 
  -9  22   1        2.64        3.74     14.67 o 
  -8  22   1       24.45       32.37     12.60 o 
  -7  22   1      125.28      123.21     15.69 o 
  -6  22   1       11.66       15.25      5.90 o 
  -5  22   1      143.24      120.32     13.27 o 
  -4  22   1     1221.34     1353.90     45.88 o 
  -3  22   1       98.63       99.99     13.94 o 
  -2  22   1      729.72      733.40     20.03 o 
  -1  22   1       32.45       33.83      4.59 o 
   0  22   1      186.39      179.04     11.20 o 
   1  22   1     1800.08     1730.17     49.82 o 
   2  22   1      462.36      473.83     44.61 o 
   3  22   1       24.97       17.62      8.30 o 
   4  22   1      359.96      356.26     29.99 o 
   5  22   1       15.52        9.64     10.57 o 
   6  22   1       71.06       31.93     11.32 o 
   7  22   1       50.93       47.49     15.32 o 
   8  22   1      108.46       78.76     39.54 o 
  -8  23   1      269.13      231.86     35.92 o 
  -7  23   1      114.51      108.34     15.31 o 
  -6  23   1      111.01      122.97     13.26 o 
  -5  23   1      531.95      560.68     34.08 o 
  -4  23   1      556.91      528.13     32.22 o 
  -3  23   1      247.96      253.69     23.78 o 
  -2  23   1      324.63      304.25     11.06 o 
  -1  23   1       74.92       62.22      9.76 o 
   0  23   1      182.70      174.83     13.15 o 
   1  23   1     1422.13     1510.84     44.04 o 
   2  23   1      188.86      151.87     20.57 o 
   3  23   1       17.40       20.88     13.20 o 
   4  23   1      374.47      394.75     28.34 o 
   5  23   1      547.19      602.52     19.19 o 
   6  23   1       40.44       51.82     10.29 o 
   7  23   1       77.21       60.65     17.96 o 
   8  23   1       23.18       54.04     24.92 o 
  -8  24   1      500.36      488.81     74.27 o 
  -7  24   1       93.89       83.45     14.17 o 
  -6  24   1       56.97       72.89     14.91 o 
  -5  24   1      173.46      228.83     26.24 o 
  -4  24   1      768.00      837.18     41.12 o 
  -3  24   1       56.30       29.44     12.62 o 
  -2  24   1      471.82      481.32     19.46 o 
  -1  24   1     2697.15     3082.17     85.35 o 
   0  24   1       87.53       90.51     10.30 o 
   1  24   1       17.60       22.27      9.49 o 
   2  24   1     2689.56     2986.56    106.74 o 
   3  24   1      422.09      438.90     36.26 o 
   4  24   1      129.62       93.52     19.91 o 
   5  24   1       51.20       39.29     12.36 o 
   6  24   1      108.67      106.78     15.52 o 
   7  24   1        1.10       20.48     25.33 o 
   8  24   1      139.98      115.70     37.71 o 
  -8  25   1      505.28      413.44     62.61 o 
  -7  25   1        5.31       27.29     20.36 o 
  -6  25   1      604.64      711.37     52.54 o 
  -5  25   1      443.82      423.21     34.31 o 
  -4  25   1      649.67      707.51     44.89 o 
  -3  25   1     1328.13     1353.71     48.20 o 
  -2  25   1      743.17      673.11     27.18 o 
  -1  25   1      775.11      768.48     40.22 o 
   0  25   1       78.90       72.89      8.76 o 
   1  25   1      705.51      759.76     40.28 o 
   2  25   1     1360.54     1515.74     54.12 o 
   3  25   1      277.03      304.54     40.63 o 
   4  25   1      939.20     1046.20     50.54 o 
   5  25   1      253.72      273.71     25.99 o 
   6  25   1      136.34      171.10     18.88 o 
   7  25   1       75.27       69.02     21.95 o 
   8  25   1      154.06      114.95     62.37 o 
  -8  26   1      490.86      403.58     69.94 o 
  -7  26   1       18.79       34.75     12.15 o 
  -6  26   1       91.13       68.95     17.34 o 
  -5  26   1      600.60      657.50     41.87 o 
  -4  26   1       88.06       60.45     14.08 o 
  -3  26   1     1450.31     1587.43     65.67 o 
  -2  26   1      136.21      102.25     16.34 o 
  -1  26   1        5.34        6.13      8.88 o 
   0  26   1      250.10      219.03     17.46 o 
   1  26   1      266.45      303.67     34.69 o 
   2  26   1     2259.55     2406.92     82.89 o 
   3  26   1      228.48      178.42     24.57 o 
   4  26   1      325.19      332.89     41.76 o 
   5  26   1       79.33       67.32     16.78 o 
   6  26   1        8.01        4.14      7.33 o 
   7  26   1       22.40       34.57     15.44 o 
   8  26   1        3.18       39.99     23.77 o 
  -8  27   1      152.06      124.53     27.54 o 
  -7  27   1      206.77      164.92     27.20 o 
  -6  27   1      246.23      228.70     37.18 o 
  -5  27   1      336.15      343.21     31.52 o 
  -4  27   1      373.92      431.15     38.59 o 
  -3  27   1      124.62      101.39     18.40 o 
  -1  27   1      101.17       86.17      9.81 o 
   0  27   1      185.26      175.58     11.56 o 
   1  27   1      117.66      139.16     18.32 o 
   2  27   1      345.69      325.46     36.63 o 
   3  27   1     1625.19     1721.53     84.82 o 
   4  27   1       53.91       54.48     11.87 o 
   5  27   1       92.69      118.71     17.25 o 
   6  27   1        4.95        0.33     12.75 o 
   7  27   1       40.52       24.79     20.27 o 
   8  27   1       38.03       34.66     27.04 o 
  -8  28   1       65.27       38.00     15.52 o 
  -7  28   1       88.37       78.26     18.79 o 
  -6  28   1      101.59       60.18     30.50 o 
  -5  28   1       24.31       12.00     14.41 o 
  -4  28   1      116.34       96.59     17.67 o 
  -3  28   1      108.50      106.42     20.36 o 
  -2  28   1      290.04      324.65     43.54 o 
  -1  28   1        7.43        8.93      4.67 o 
   0  28   1      250.68      264.78     21.96 o 
   1  28   1       49.71       37.76     13.69 o 
   2  28   1      235.96      267.83     24.11 o 
   3  28   1      964.59      997.12     79.80 o 
   4  28   1      378.41      371.88     40.91 o 
   5  28   1       11.48        2.09     14.19 o 
   6  28   1       27.69       33.51     14.58 o 
   7  28   1      212.08      133.70     35.73 o 
  -8  29   1        5.16        3.23     13.09 o 
  -7  29   1        3.68       -3.41     20.05 o 
  -6  29   1       58.64       41.60     15.69 o 
  -5  29   1      285.10      290.73     37.46 o 
  -4  29   1       28.52       12.68     16.78 o 
  -3  29   1       80.99       69.95     14.54 o 
  -2  29   1      104.56      101.65     16.37 o 
  -1  29   1      535.34      547.36     24.03 o 
   0  29   1       51.30       40.17      7.48 o 
   1  29   1      434.22      456.78     38.61 o 
   2  29   1      279.29      331.23     28.50 o 
   3  29   1       19.39       10.04      9.28 o 
   4  29   1      121.15      112.52     17.59 o 
   5  29   1        6.98       11.26     10.27 o 
   6  29   1       34.97       39.44     12.47 o 
   7  29   1      146.00      104.19     24.27 o 
  -7  30   1       17.97       26.20     10.03 o 
  -6  30   1      125.24      108.16     26.32 o 
  -5  30   1       63.94       72.15     15.26 o 
  -4  30   1      126.55      152.14     19.26 o 
  -3  30   1       96.25      111.69     14.50 o 
  -2  30   1      103.00       98.79     13.54 o 
  -1  30   1       66.58       66.19     12.24 o 
   0  30   1       57.09       47.97      9.28 o 
   1  30   1      370.45      369.42     36.03 o 
   2  30   1      441.77      458.89     43.11 o 
   3  30   1       34.53       33.32     12.26 o 
   4  30   1      126.12      115.83     19.48 o 
   5  30   1      174.56      176.04     18.25 o 
   6  30   1      102.62      103.70     15.04 o 
   7  30   1       14.04       -4.13     13.41 o 
  -7  31   1      204.62      198.01     23.63 o 
  -6  31   1      128.28      140.58     21.31 o 
  -5  31   1      150.81      164.39     16.88 o 
  -4  31   1      153.31      152.79     24.34 o 
  -3  31   1        4.54        8.82      7.31 o 
  -2  31   1       32.52       33.23      9.98 o 
  -1  31   1     1259.38     1327.10     64.67 o 
   0  31   1       64.36       57.27     10.10 o 
   1  31   1      767.47      950.07     28.85 o 
   2  31   1     1507.37     1760.34     73.84 o 
   3  31   1      103.62       96.18     16.54 o 
   4  31   1      227.27      231.76     23.10 o 
   5  31   1       25.26       28.89     12.38 o 
   6  31   1       35.31       27.04     15.45 o 
   7  31   1        5.29       32.53     14.16 o 
  -7  32   1       47.32       36.60     12.38 o 
  -6  32   1      473.51      477.58     63.47 o 
  -5  32   1       51.63       79.62     13.41 o 
  -4  32   1       69.40       70.45     12.72 o 
  -3  32   1        0.56        8.84     11.49 o 
  -2  32   1       68.87       82.21     10.91 o 
  -1  32   1     1388.26     1575.45     75.98 o 
   0  32   1      935.92      944.30     31.36 o 
   1  32   1      452.37      487.95     37.74 o 
   2  32   1       90.10       73.81     15.81 o 
   3  32   1      257.16      273.32     26.73 o 
   4  32   1      217.60      200.06     21.24 o 
   5  32   1        0.09       10.11      9.22 o 
   6  32   1       13.08       29.17     12.92 o 
  -7  33   1        3.82        5.58     10.98 o 
  -6  33   1       78.75       91.36     24.41 o 
  -5  33   1       33.33       23.33      8.63 o 
  -4  33   1       53.59       44.53     12.98 o 
  -3  33   1       48.64       48.56     13.69 o 
  -2  33   1       89.72      105.06     16.51 o 
  -1  33   1      130.98      132.58     18.27 o 
   0  33   1      299.23      296.98     23.39 o 
   1  33   1      615.28      648.00     48.82 o 
   2  33   1        9.89       12.53     13.89 o 
   3  33   1      114.18      111.99     20.05 o 
   4  33   1       34.87       48.09     13.56 o 
   5  33   1      146.32      111.52     26.36 o 
   6  33   1        8.85       57.07     13.47 o 
  -6  34   1       75.75       39.15     14.59 o 
  -5  34   1       38.82       61.21     16.72 o 
  -4  34   1       68.88       67.81     13.75 o 
  -3  34   1       42.54       29.84     13.51 o 
  -2  34   1       39.94       38.83     12.55 o 
  -1  34   1       47.28       47.00     15.14 o 
   0  34   1       51.18       49.34     11.73 o 
   1  34   1      237.04      249.48     29.34 o 
   2  34   1       50.91       77.62     14.61 o 
   3  34   1      478.38      478.05     44.39 o 
   4  34   1       59.73       55.52     12.54 o 
   5  34   1       38.81       31.64     11.52 o 
   6  34   1        2.19        9.29     10.75 o 
  -6  35   1       83.98       66.61     20.61 o 
  -5  35   1       75.81       78.12     18.62 o 
  -4  35   1      224.58      220.21     30.26 o 
  -3  35   1       38.02       54.97     14.71 o 
  -2  35   1       24.26       32.76     11.00 o 
  -1  35   1      181.05      181.46     26.80 o 
   0  35   1      249.86      262.45     26.48 o 
   1  35   1      179.34      162.86     26.67 o 
   2  35   1       36.09       27.60     12.50 o 
   3  35   1      630.60      583.76     52.67 o 
   4  35   1       39.12       42.79     14.25 o 
   5  35   1       13.54        6.93     13.87 o 
   6  35   1       48.54       59.15     12.89 o 
  -6  36   1       37.54       17.54     15.42 o 
  -5  36   1       85.69       78.66     18.56 o 
  -4  36   1      288.39      340.60     29.06 o 
  -3  36   1       15.58       13.65     10.48 o 
  -2  36   1      139.96      150.56     22.71 o 
  -1  36   1       45.36       46.02     17.19 o 
   0  36   1      205.71      227.11     29.13 o 
   1  36   1      106.10      102.05     15.56 o 
   2  36   1       43.78       25.36     16.02 o 
   3  36   1       86.83       80.38     18.48 o 
   4  36   1      197.67      198.35     25.85 o 
   5  36   1       20.12       14.26     15.73 o 
  -5  37   1       18.13       13.57      9.93 o 
  -4  37   1       47.04       72.17     22.35 o 
  -3  37   1       28.12       37.04     12.78 o 
  -2  37   1      109.01       84.04     20.97 o 
  -1  37   1      273.72      279.52     36.95 o 
   0  37   1       27.23       47.63     14.51 o 
   1  37   1      387.56      419.03     44.22 o 
   2  37   1      479.55      533.64     46.87 o 
   3  37   1       41.00       22.47     11.43 o 
   4  37   1      118.55      128.46     14.86 o 
   5  37   1       48.65       68.78     16.76 o 
  -5  38   1       13.64       18.64     12.38 o 
  -4  38   1        5.70        8.55     10.24 o 
  -3  38   1      125.90      145.62     34.03 o 
  -2  38   1        0.51       51.69     13.05 o 
  -1  38   1      105.50      104.97     20.08 o 
   0  38   1       32.95       36.02     12.48 o 
   1  38   1      194.12      231.17     36.47 o 
   2  38   1      253.41      232.77     27.80 o 
   3  38   1      176.71      194.52     27.46 o 
   4  38   1       55.36       68.27     14.77 o 
   5  38   1       16.94       28.47     12.77 o 
  -5  39   1       23.04        8.36     12.90 o 
  -4  39   1        0.37       -8.06     11.83 o 
  -3  39   1        7.06        7.20     16.28 o 
  -2  39   1       78.99       66.04     17.36 o 
  -1  39   1       19.97       25.67     15.73 o 
   0  39   1      108.56      142.33     19.41 o 
   1  39   1      180.64      203.77     35.90 o 
   2  39   1      135.07      136.44     25.09 o 
   3  39   1       21.92       30.35     18.42 o 
   4  39   1       94.12       75.04     16.13 o 
  -4  40   1       12.79        8.79     17.07 o 
  -3  40   1       25.87       17.85     12.48 o 
  -2  40   1       71.65       67.01     19.10 o 
  -1  40   1       18.07       67.60     24.84 o 
   0  40   1        8.70       -1.44     10.01 o 
   1  40   1        3.73       24.47     12.96 o 
   2  40   1       30.59       24.03     12.02 o 
   3  40   1      140.41      126.91     32.18 o 
   4  40   1        7.86       21.66     14.36 o 
  -4  41   1       12.26       21.68     14.39 o 
  -3  41   1       12.71       -4.41     16.64 o 
  -2  41   1        4.50      -21.36     18.07 o 
  -1  41   1       16.35        8.64     26.47 o 
   0  41   1      110.76      112.01     17.88 o 
   1  41   1      182.20      155.67     20.31 o 
   2  41   1       43.19       50.60     19.07 o 
   3  41   1        6.57       31.67     30.22 o 
  -3  42   1       45.21       61.00     16.53 o 
  -2  42   1       13.34       12.94     23.54 o 
  -1  42   1       18.16       13.32     14.70 o 
   0  42   1       56.76       55.25     15.70 o 
   1  42   1       11.01       11.13     14.60 o 
   2  42   1       31.99       19.00     14.89 o 
   3  42   1      107.14       94.85     24.85 o 
  -3  43   1      176.98      150.79     22.80 o 
  -2  43   1       62.24       84.71     20.65 o 
  -1  43   1        1.60       44.21     17.00 o 
   0  43   1      104.38       88.13     23.52 o 
   1  43   1       36.94       60.41     17.63 o 
   2  43   1       16.76       51.78     16.87 o 
  -2  44   1       56.87       48.53     18.51 o 
  -1  44   1       42.21       54.16     16.28 o 
   0  44   1        0.56        8.60     17.83 o 
   1  44   1       38.13       58.32     15.75 o 
 -10   0   2       63.92       74.65     32.28 o 
  -9   0   2      199.25      131.70     51.91 o 
  -8   0   2       21.96       13.59     28.19 o 
  -7   0   2      882.07     1101.18     96.51 o 
  -6   0   2       69.65       92.09     19.08 o 
  -5   0   2        4.20       23.39      6.00 o 
  -4   0   2     1023.35     1305.80    127.25 o 
  -3   0   2     1204.16     1240.23     53.57 o 
  -2   0   2       94.75       83.02      7.39 o 
  -1   0   2      305.15      280.89     12.97 o 
   0   0   2    12687.12    12255.92    177.26 o 
   1   0   2    31088.57    34298.52    802.35 o 
   2   0   2     3385.12     3704.97    217.09 o 
   3   0   2      517.84      485.52     20.40 o 
   4   0   2       30.31       21.27      7.12 o 
   5   0   2       17.55       17.32      5.07 o 
   6   0   2      152.47      183.22     21.55 o 
   7   0   2       60.95      114.82     42.56 o 
   8   0   2       61.90       60.53     24.50 o 
   9   0   2        8.40       -6.92     23.73 o 
 -10   1   2       11.62       18.70     14.79 o 
  -9   1   2        2.68        5.55     11.87 o 
  -8   1   2       69.98       92.38     17.53 o 
  -7   1   2     1827.75     1872.79     90.64 o 
  -6   1   2      919.27      986.10     29.68 o 
  -5   1   2     2733.54     3041.25     61.01 o 
  -4   1   2     4890.07     5263.50    109.02 o 
  -3   1   2     2102.61     2091.08     47.56 o 
  -2   1   2     1520.99     1352.34     30.41 o 
  -1   1   2     3684.44     3277.64     84.04 o 
   0   1   2    10855.49    10324.41    110.92 o 
   1   1   2      147.85      131.07     12.13 o 
   2   1   2     9590.33     9143.51    200.73 o 
   3   1   2      130.15       98.06      7.33 o 
   4   1   2      642.26      647.94     26.96 o 
   5   1   2      288.84      296.24     13.39 o 
   6   1   2      438.47      447.30     21.10 o 
   7   1   2      441.07      474.26     50.62 o 
   8   1   2        1.52       13.71     12.63 o 
   9   1   2       80.59      103.09     41.41 o 
 -10   2   2       49.62       40.75     17.94 o 
  -9   2   2       12.59       19.37     20.27 o 
  -8   2   2      408.72      499.08     67.99 o 
  -7   2   2       83.92       98.62     13.59 o 
  -6   2   2       77.60       68.88      8.92 o 
  -5   2   2      186.91      217.41     13.81 o 
  -4   2   2      534.10      585.36     52.95 o 
  -3   2   2     1276.32     1207.02     36.94 o 
  -2   2   2     7672.87     7001.85     85.07 o 
  -1   2   2     5671.42     4816.77     86.67 o 
   0   2   2     2185.73     2010.61     24.64 o 
   1   2   2     3493.46     3309.82     62.61 o 
   2   2   2     4005.80     3776.49     93.12 o 
   3   2   2      770.86      803.30     27.20 o 
   4   2   2      437.97      467.14     27.07 o 
   5   2   2      186.86      153.20     10.03 o 
   6   2   2       62.55       73.38     10.52 o 
   7   2   2       50.21       75.15     14.99 o 
   8   2   2      294.82      297.91     50.88 o 
   9   2   2      121.42      113.96     18.93 o 
 -10   3   2       14.66       19.34     13.25 o 
  -9   3   2       96.13       88.63     20.41 o 
  -8   3   2      202.77      210.71     70.52 o 
  -7   3   2      573.90      580.98     19.39 o 
  -6   3   2       56.75       41.47      8.51 o 
  -5   3   2      395.66      443.96     12.59 o 
  -4   3   2     4346.51     4347.64    120.03 o 
  -3   3   2      318.94      302.80     11.86 o 
  -2   3   2     6975.24     6032.83    102.85 o 
  -1   3   2     2812.25     2379.95     48.80 o 
   0   3   2      713.71      501.31     11.46 o 
   1   3   2     9294.04     8373.36     97.27 o 
   2   3   2     1830.72     1690.30     50.42 o 
   3   3   2     1589.14     1533.66     48.96 o 
   4   3   2     1214.73     1375.63     45.71 o 
   5   3   2      218.83      201.59     12.04 o 
   6   3   2      322.48      305.10     18.74 o 
   7   3   2     1155.52     1398.04     73.37 o 
   8   3   2      328.57      343.14     45.42 o 
   9   3   2       78.43       84.06     17.56 o 
 -10   4   2      107.55       73.35     27.04 o 
  -9   4   2       10.71       -3.01     15.18 o 
  -8   4   2       27.06       38.01     12.16 o 
  -7   4   2      279.43      296.42     41.86 o 
  -6   4   2      206.56      199.61     18.96 o 
  -5   4   2       23.50       16.01      4.88 o 
  -4   4   2     3735.95     3931.11    106.41 o 
  -3   4   2      286.54      274.56      7.53 o 
  -2   4   2      181.14      171.54      9.93 o 
  -1   4   2     2545.80     2024.16     33.55 o 
   0   4   2    14098.13    12685.82    140.66 o 
   1   4   2     6727.19     5941.14    113.84 o 
   2   4   2     1749.45     1722.27     45.26 o 
   3   4   2     1089.48      949.07     16.49 o 
   4   4   2       60.39       84.06      8.85 o 
   5   4   2      449.52      520.41     17.99 o 
   6   4   2       29.38       29.72      6.26 o 
   7   4   2      184.30      156.81     34.06 o 
   8   4   2      151.90      128.35     28.10 o 
   9   4   2       45.61       38.66     19.20 o 
 -10   5   2       78.58       82.14     23.82 o 
  -9   5   2      154.14      173.12     30.61 o 
  -8   5   2      208.06      222.55     22.84 o 
  -7   5   2      218.71      202.29     21.42 o 
  -6   5   2      240.78      275.81     23.26 o 
  -5   5   2        7.10       16.42      4.40 o 
  -4   5   2     1037.98     1050.83     43.17 o 
  -3   5   2      459.54      433.24     12.22 o 
  -2   5   2     5530.52     5293.15    206.54 o 
  -1   5   2     6328.97     5986.51     98.11 o 
   0   5   2     3007.89     2800.36     54.45 o 
   1   5   2     2690.57     2628.09     71.61 o 
   2   5   2      215.11      202.06      9.82 o 
   3   5   2      630.03      650.65     22.47 o 
   4   5   2     1721.32     1690.92     36.67 o 
   5   5   2       19.55       23.08      4.90 o 
   6   5   2      347.20      337.43     24.86 o 
   7   5   2      261.15      271.91     45.20 o 
   8   5   2      252.27      298.17     58.54 o 
   9   5   2      132.34      164.93     34.30 o 
 -10   6   2       36.11       47.92     19.69 o 
  -9   6   2       20.11       38.26     13.33 o 
  -8   6   2      706.57      767.44     41.96 o 
  -7   6   2      164.93      174.17     14.99 o 
  -6   6   2      144.85      139.46     16.98 o 
  -5   6   2      673.67      743.06     29.73 o 
  -4   6   2      147.30      159.71     12.51 o 
  -3   6   2      199.41      171.66     10.28 o 
  -2   6   2     5234.95     5164.27    124.83 o 
  -1   6   2     7521.61     6307.93    182.09 o 
   0   6   2     1394.12     1251.12     29.15 o 
   1   6   2     1342.84     1263.92     36.74 o 
   2   6   2       20.58       19.33      3.92 o 
   3   6   2     3745.05     3942.68     82.26 o 
   4   6   2     1019.81     1098.43     36.42 o 
   5   6   2      171.14      204.76     14.37 o 
   6   6   2      574.78      560.31     13.38 o 
   7   6   2      142.60      171.87     32.58 o 
   8   6   2      432.07      397.21     63.87 o 
   9   6   2      386.19      414.94     71.97 o 
 -10   7   2        5.15       18.02     16.26 o 
  -9   7   2      100.39      103.05     20.15 o 
  -8   7   2      407.80      448.64     29.91 o 
  -7   7   2      215.48      235.53     29.52 o 
  -6   7   2      300.60      341.02     17.98 o 
  -5   7   2     1842.28     1926.41     59.64 o 
  -4   7   2      552.48      585.32     19.35 o 
  -3   7   2       58.93       71.57      4.43 o 
  -2   7   2     1500.82     1456.73     44.40 o 
  -1   7   2     3871.69     3599.99     98.64 o 
   0   7   2      556.85      496.92      9.07 o 
   1   7   2    15556.72    15109.91    221.30 o 
   2   7   2     3248.80     3218.59     73.44 o 
   3   7   2     2526.36     2620.57     48.12 o 
   4   7   2      914.65      995.60     25.36 o 
   5   7   2      108.03      100.61      9.98 o 
   6   7   2     1013.94     1032.09     42.57 o 
   7   7   2      178.80      223.18     52.01 o 
   8   7   2      342.66      396.78     56.97 o 
   9   7   2      161.59      169.08     41.00 o 
 -10   8   2       10.19       51.21     20.03 o 
  -9   8   2       19.53       43.85     31.87 o 
  -8   8   2       73.47       38.39     14.45 o 
  -7   8   2      549.28      556.43     36.58 o 
  -6   8   2       87.99       85.79     14.26 o 
  -5   8   2     1696.03     1774.77     38.71 o 
  -4   8   2     1586.57     1655.00     48.01 o 
  -3   8   2      962.91      949.03     15.95 o 
  -2   8   2      616.53      568.65     14.72 o 
  -1   8   2     2933.86     2700.65     58.73 o 
   0   8   2        7.47       11.11      3.43 o 
   1   8   2    18790.45    18490.51    203.39 o 
   2   8   2     2205.57     2141.01     41.49 o 
   3   8   2      832.10      821.42     43.94 o 
   4   8   2      219.95      204.96     12.77 o 
   5   8   2       92.84      102.86     10.33 o 
   6   8   2       36.64       31.88      6.50 o 
   7   8   2       29.23       28.44     17.87 o 
   8   8   2       45.58       37.23     20.95 o 
   9   8   2      105.04       75.68     25.50 o 
 -10   9   2       73.76       91.93     22.24 o 
  -9   9   2       18.80       18.42     10.25 o 
  -8   9   2      353.37      380.41     40.96 o 
  -7   9   2       74.62       78.89     16.61 o 
  -6   9   2      542.86      579.83     29.15 o 
  -5   9   2      113.35      127.78     17.65 o 
  -4   9   2      496.41      573.39     14.43 o 
  -3   9   2       94.28      104.49      6.71 o 
  -2   9   2      210.63      193.19     11.84 o 
  -1   9   2     5334.19     5424.20     83.93 o 
   0   9   2      179.05      168.09     11.14 o 
   1   9   2     1859.92     1854.56     45.96 o 
   2   9   2      207.64      248.26     10.12 o 
   3   9   2     1470.81     1538.92     48.12 o 
   4   9   2      423.59      396.52      9.97 o 
   5   9   2      499.81      502.06     11.63 o 
   6   9   2       88.14       68.75      9.14 o 
   7   9   2      426.87      442.57     42.59 o 
   8   9   2      274.98      314.51     36.07 o 
   9   9   2      157.65      123.46     29.57 o 
 -10  10   2      267.51      287.03     38.35 o 
  -9  10   2      221.83      272.59     38.41 o 
  -8  10   2      390.00      434.59     26.02 o 
  -7  10   2       11.46        1.97     10.71 o 
  -6  10   2      134.40       95.45     26.71 o 
  -5  10   2     3092.19     3201.91    106.77 o 
  -4  10   2      586.78      573.85     17.53 o 
  -3  10   2     1238.72     1176.16     24.68 o 
  -2  10   2      911.31      736.47     17.94 o 
  -1  10   2      578.25      479.95     10.87 o 
   0  10   2     1553.37     1350.92     29.02 o 
   1  10   2     9313.50     8951.81    108.24 o 
   2  10   2     1330.96     1171.23     27.18 o 
   3  10   2     1881.56     2060.28     58.30 o 
   4  10   2      189.54      178.88     11.10 o 
   5  10   2       58.44       49.49      8.78 o 
   6  10   2      238.02      258.73     17.06 o 
   7  10   2       18.42       16.32      4.67 o 
   8  10   2      550.73      683.05     74.40 o 
   9  10   2       79.65       50.09     22.47 o 
 -10  11   2       82.98       74.02     22.80 o 
  -9  11   2      152.11      161.34     31.36 o 
  -8  11   2      112.42       79.61     13.52 o 
  -7  11   2        7.72       -0.53     11.38 o 
  -6  11   2      753.33      733.86     59.76 o 
  -5  11   2      711.99      782.33     31.00 o 
  -4  11   2     2575.97     2652.37     60.40 o 
  -3  11   2     1414.26     1460.11     34.33 o 
  -2  11   2     1685.57     1557.09     34.27 o 
  -1  11   2     1549.85     1407.63     30.78 o 
   0  11   2      804.73      826.95     20.38 o 
   1  11   2     4178.89     4291.57     74.91 o 
   2  11   2     3165.07     3228.10     60.30 o 
   3  11   2      685.54      711.61     25.92 o 
   4  11   2       90.80       85.23      8.14 o 
   5  11   2      149.04      143.82     13.44 o 
   6  11   2      287.29      298.72     24.69 o 
   7  11   2       65.88       58.90     14.37 o 
   8  11   2      209.65      198.70     33.93 o 
   9  11   2      159.30      125.79     26.17 o 
 -10  12   2       25.10       18.20     14.78 o 
  -9  12   2      178.97      144.72     21.30 o 
  -8  12   2       22.55       23.29     11.09 o 
  -7  12   2      584.63      560.36     47.00 o 
  -6  12   2     2087.69     2126.54     93.06 o 
  -5  12   2       29.71       16.96      8.12 o 
  -4  12   2     2431.68     2288.44     59.56 o 
  -3  12   2     2120.28     1811.44     52.07 o 
  -2  12   2     2349.16     2252.75     70.11 o 
  -1  12   2     1741.21     1598.21     36.48 o 
   0  12   2       50.00       38.91      3.97 o 
   1  12   2       59.00       53.73      4.86 o 
   2  12   2      932.81      850.50     31.14 o 
   3  12   2      366.99      362.63     10.82 o 
   4  12   2       94.68       67.88      6.42 o 
   5  12   2        4.44        6.18      4.09 o 
   6  12   2        7.06       17.49      7.17 o 
   7  12   2      393.13      447.78     22.57 o 
   8  12   2      248.69      123.35     72.02 o 
   9  12   2       93.07       95.68     32.71 o 
 -10  13   2       53.74       42.59     18.99 o 
  -9  13   2       30.61       31.15     11.75 o 
  -8  13   2       42.54       47.69     11.61 o 
  -7  13   2      582.46      585.29     57.34 o 
  -6  13   2     1662.05     1803.27     70.03 o 
  -5  13   2      745.06      795.85     26.10 o 
  -4  13   2     4546.54     5033.42    136.08 o 
  -3  13   2     2099.00     2243.57     51.52 o 
  -2  13   2     3201.62     3355.56     72.23 o 
  -1  13   2     1556.40     1404.97     37.46 o 
   0  13   2      708.47      632.83     15.73 o 
   1  13   2     2548.33     2267.61     25.48 o 
   2  13   2     5453.43     5723.50    108.24 o 
   3  13   2      446.23      422.36      9.22 o 
   4  13   2       73.26       61.35      8.96 o 
   5  13   2      202.84      198.74     14.63 o 
   6  13   2      883.91      912.89     38.25 o 
   7  13   2      153.58      130.39     22.59 o 
   8  13   2     1316.51     1623.86    147.36 o 
   9  13   2      305.81      274.39     41.01 o 
 -10  14   2       68.19       66.39     31.70 o 
  -9  14   2      143.96      133.06     24.20 o 
  -8  14   2        9.80       19.69     13.81 o 
  -7  14   2      385.31      398.65     43.55 o 
  -6  14   2      154.96      181.47     22.85 o 
  -5  14   2      588.87      462.25     33.70 o 
  -4  14   2     4375.55     4609.95     72.95 o 
  -3  14   2      963.83      922.52     33.64 o 
  -2  14   2      822.51      828.38     28.55 o 
  -1  14   2     4345.94     4551.48     96.48 o 
   0  14   2      236.08      210.11      8.62 o 
   1  14   2      428.06      370.59     11.15 o 
   2  14   2     1757.23     1725.82     52.12 o 
   3  14   2      741.80      717.40     21.90 o 
   4  14   2      436.84      429.78     15.74 o 
   5  14   2       55.62       49.51      6.91 o 
   6  14   2      311.62      313.84     23.75 o 
   7  14   2      404.94      339.26     34.63 o 
   8  14   2      220.28      218.00     34.92 o 
   9  14   2      136.70      126.80     29.72 o 
  -9  15   2       42.26       41.15     17.36 o 
  -8  15   2      106.89       89.74     15.20 o 
  -7  15   2      259.65      246.69     26.47 o 
  -6  15   2      145.51      122.41     16.08 o 
  -5  15   2       79.93       68.43     10.45 o 
  -4  15   2       78.68       65.32      8.41 o 
  -3  15   2      274.40      271.40     12.45 o 
  -2  15   2      801.78      717.21     27.74 o 
  -1  15   2      413.25      416.71     22.06 o 
   0  15   2      353.25      361.24     11.79 o 
   1  15   2     1058.26     1025.31     38.26 o 
   2  15   2     1570.77     1600.02     53.98 o 
   3  15   2      749.49      763.79     24.77 o 
   4  15   2        1.57        1.08      5.27 o 
   5  15   2      104.97      101.15     14.14 o 
   6  15   2      118.73       85.75     21.58 o 
   7  15   2       19.56       13.89     11.05 o 
   8  15   2      116.07      134.07     26.08 o 
   9  15   2       75.74       63.34     20.92 o 
  -9  16   2       38.31       43.36     14.36 o 
  -8  16   2      147.01      134.11     20.98 o 
  -7  16   2      124.15      161.07     24.87 o 
  -6  16   2     1538.15     1489.33     49.40 o 
  -5  16   2       33.14       21.29      5.60 o 
  -4  16   2       64.77       79.08      8.91 o 
  -3  16   2      266.89      263.35     15.21 o 
  -2  16   2      757.14      753.47     26.32 o 
  -1  16   2      122.57      116.10     11.42 o 
   0  16   2      447.59      427.66     12.65 o 
   1  16   2      208.63      186.57     15.86 o 
   2  16   2     5518.23     5684.38    141.35 o 
   3  16   2       28.90       19.25      7.49 o 
   4  16   2      349.78      349.33     21.47 o 
   5  16   2       25.64       19.10      7.62 o 
   6  16   2        7.33       15.17      9.87 o 
   7  16   2      301.53      325.19     33.80 o 
   8  16   2      161.61       79.00     72.47 o 
   9  16   2      120.42       98.31     25.74 o 
  -9  17   2       24.85       16.27     13.52 o 
  -8  17   2       30.32       16.97     11.57 o 
  -7  17   2      253.10      249.26     25.88 o 
  -6  17   2      612.42      614.20     24.74 o 
  -5  17   2       36.89       33.18      6.92 o 
  -4  17   2      133.51      107.88     10.26 o 
  -3  17   2      257.67      258.08     20.62 o 
  -2  17   2      693.16      710.97     32.43 o 
  -1  17   2     2313.79     2249.67     60.32 o 
   0  17   2      174.25      180.58     20.64 o 
   1  17   2      478.51      424.86     60.88 o 
   2  17   2     8584.46     9338.63    233.98 o 
   3  17   2       21.26       10.96      5.62 o 
   4  17   2      183.08      185.25     15.27 o 
   5  17   2       39.82       27.95      7.38 o 
   6  17   2       68.46       62.17      8.26 o 
   7  17   2      111.82       41.41     30.27 o 
   8  17   2        1.99        6.28     18.69 o 
   9  17   2       44.41       47.35     20.10 o 
  -9  18   2      140.84      148.11     33.91 o 
  -8  18   2       11.96       15.14     11.97 o 
  -7  18   2      177.43      161.63     16.67 o 
  -6  18   2      699.22      735.63     24.80 o 
  -5  18   2       72.35       57.20      8.67 o 
  -4  18   2      939.40     1006.27     25.96 o 
  -3  18   2     2205.78     2444.50     48.19 o 
  -2  18   2     1571.57     1602.71     51.28 o 
  -1  18   2      970.71      909.89     35.29 o 
   0  18   2     1354.38     1344.44     41.19 o 
   1  18   2     8252.82     9048.31    240.63 o 
   2  18   2     1300.93     1408.98     59.01 o 
   3  18   2      215.92      195.77     13.80 o 
   4  18   2      420.29      394.23     14.01 o 
   5  18   2       39.21       34.95      8.35 o 
   6  18   2      225.87      195.89     17.64 o 
   7  18   2      215.20      169.75     36.66 o 
   8  18   2        5.72       69.36     28.75 o 
  -9  19   2       14.41       29.59     25.65 o 
  -8  19   2       20.64        5.71     10.48 o 
  -7  19   2       45.76       32.06     10.83 o 
  -6  19   2      300.32      288.70     22.69 o 
  -5  19   2       65.62       54.46      8.21 o 
  -4  19   2      605.45      548.57     22.83 o 
  -3  19   2      755.39      800.97     27.32 o 
  -2  19   2      526.99      476.17     15.41 o 
  -1  19   2      936.69      938.81     38.88 o 
   0  19   2     6414.15     7055.07    251.45 o 
   1  19   2     8061.68     8179.79    216.68 o 
   2  19   2     3416.73     3712.27     85.50 o 
   3  19   2      913.50      918.42     37.12 o 
   4  19   2      355.79      336.55     20.14 o 
   5  19   2      335.25      335.28     22.97 o 
   6  19   2      707.85      699.25     43.23 o 
   7  19   2      189.19      142.09     26.05 o 
   8  19   2      133.15      137.52     32.00 o 
  -9  20   2       28.48       64.07     29.11 o 
  -8  20   2      135.90      101.76     22.97 o 
  -7  20   2        5.81       19.58     11.81 o 
  -6  20   2      517.73      511.05     29.39 o 
  -5  20   2      923.30      955.38     33.26 o 
  -4  20   2       19.65        7.29      6.07 o 
  -3  20   2      136.67      144.00     13.73 o 
  -2  20   2     1089.29     1142.25     32.69 o 
  -1  20   2     2682.12     3069.33     62.41 o 
   0  20   2     1277.77     1355.60     45.15 o 
   1  20   2      615.59      579.39     32.22 o 
   2  20   2     1026.68     1153.34     47.92 o 
   3  20   2     1029.99     1022.64     46.81 o 
   4  20   2      173.30      175.90     12.37 o 
   5  20   2       10.87       17.98      7.12 o 
   6  20   2      460.25      415.84     58.40 o 
   7  20   2        8.54      -12.00     27.95 o 
   8  20   2      304.29      338.40     71.17 o 
  -9  21   2        3.79        2.50     13.02 o 
  -8  21   2      224.95      210.46     26.47 o 
  -7  21   2       32.30       16.84     10.91 o 
  -6  21   2     1068.51     1138.68     77.91 o 
  -5  21   2      128.12      106.74     17.54 o 
  -4  21   2     1722.97     1778.13     49.00 o 
  -3  21   2       34.47       43.22      8.45 o 
  -2  21   2      116.61      114.25     17.79 o 
  -1  21   2      417.77      427.02     15.09 o 
   0  21   2       21.65       23.35      4.83 o 
   1  21   2     1098.02     1059.60     38.00 o 
   2  21   2      563.93      542.45     39.77 o 
   3  21   2      140.90      146.38     18.44 o 
   4  21   2      265.71      301.03     17.87 o 
   5  21   2      332.31      308.06     22.59 o 
   6  21   2      255.31      252.60     30.11 o 
   7  21   2       40.80       55.01     12.45 o 
   8  21   2       88.36      115.49     33.31 o 
  -9  22   2       51.79       67.65     18.74 o 
  -8  22   2      241.47      257.29     37.08 o 
  -7  22   2       75.59       67.34     16.70 o 
  -6  22   2      233.29      253.95     26.37 o 
  -5  22   2     1658.29     1849.58     78.67 o 
  -4  22   2       80.75       79.16     12.60 o 
  -3  22   2       75.38       63.14      9.28 o 
  -2  22   2       30.92       46.12     11.25 o 
  -1  22   2      552.97      547.07     28.87 o 
   0  22   2      360.91      342.85      9.70 o 
   1  22   2     1444.51     1461.09     47.98 o 
   2  22   2      122.52      132.94     18.39 o 
   3  22   2       24.18       19.74     16.95 o 
   4  22   2      633.53      740.13     40.32 o 
   5  22   2     1017.28     1092.69     44.96 o 
   6  22   2       39.05       23.95     14.23 o 
   7  22   2      210.40      195.36     29.85 o 
   8  22   2       44.51       21.94     30.12 o 
  -9  23   2        8.48       15.83     16.19 o 
  -8  23   2      455.73      394.83     54.19 o 
  -7  23   2       59.06       61.95     16.72 o 
  -6  23   2     1984.73     2479.63    113.28 o 
  -5  23   2       50.46       51.35     11.49 o 
  -4  23   2       16.23       16.33      6.64 o 
  -3  23   2      153.88      140.91     13.75 o 
  -2  23   2       51.70       49.51      8.87 o 
  -1  23   2      389.15      332.19     15.29 o 
   0  23   2      295.01      254.38     18.37 o 
   1  23   2      117.26       98.68     18.23 o 
   2  23   2      469.44      491.69     28.54 o 
   3  23   2      379.74      405.09     28.68 o 
   4  23   2     1061.72     1085.71     91.18 o 
   5  23   2      158.51      128.95     21.53 o 
   6  23   2       66.92       67.15     14.67 o 
   7  23   2       20.50       26.91     14.69 o 
   8  23   2        4.54       12.71     26.37 o 
  -8  24   2      248.89      189.11     31.90 o 
  -7  24   2       12.04       32.45     14.28 o 
  -6  24   2      383.09      417.02     32.87 o 
  -5  24   2      262.09      240.15     17.40 o 
  -4  24   2      182.92      167.25     14.30 o 
  -3  24   2     1183.66     1325.61     51.60 o 
  -2  24   2      261.63      254.25     12.96 o 
  -1  24   2       98.81      108.88     14.33 o 
   0  24   2       93.07       89.84      9.14 o 
   1  24   2      189.39      178.72     22.46 o 
   2  24   2      223.36      230.10     24.84 o 
   3  24   2      474.94      472.15     36.26 o 
   4  24   2      572.10      586.04     49.11 o 
   5  24   2       97.70      108.60     19.02 o 
   6  24   2       24.15       18.99      9.73 o 
   7  24   2       56.99       54.27     18.70 o 
   8  24   2       23.22        6.43     30.31 o 
  -8  25   2      297.62      273.59     58.66 o 
  -7  25   2       60.58       45.74     15.33 o 
  -6  25   2       14.11       25.83     11.59 o 
  -5  25   2     1300.02     1417.66     61.09 o 
  -4  25   2      147.68      153.25     14.15 o 
  -3  25   2     1749.99     1749.25     59.65 o 
  -2  25   2      468.35      470.39     14.64 o 
  -1  25   2      139.17      145.15     11.04 o 
   0  25   2       90.06       88.43     10.35 o 
   1  25   2      115.37      113.10     14.10 o 
   2  25   2     1644.54     1793.31     63.68 o 
   3  25   2      217.28      277.73     27.11 o 
   4  25   2      338.18      279.61     31.91 o 
   5  25   2      626.39      612.58     42.88 o 
   6  25   2       58.66       33.59     11.95 o 
   7  25   2      258.21      226.54     36.25 o 
   8  25   2        2.92       43.26     19.31 o 
  -8  26   2      219.91      186.26     32.46 o 
  -7  26   2       17.75       27.87     11.61 o 
  -6  26   2      154.41      206.05     27.55 o 
  -5  26   2      424.77      423.73     28.71 o 
  -4  26   2      297.66      324.42     23.46 o 
  -3  26   2      951.72      977.35     51.67 o 
  -2  26   2     1245.83     1210.08     38.43 o 
  -1  26   2      153.29      140.53     11.79 o 
   0  26   2      235.44      271.92     11.52 o 
   1  26   2        5.71        2.19     13.60 o 
   2  26   2     1370.57     1421.58     53.13 o 
   3  26   2      163.42      146.44     18.46 o 
   4  26   2     1056.93     1056.28     54.85 o 
   5  26   2        1.62       13.47      9.61 o 
   6  26   2       17.25       28.02      9.46 o 
   7  26   2       42.28       38.93     15.53 o 
  -8  27   2      204.62      143.79     24.63 o 
  -7  27   2       16.65       23.16     15.41 o 
  -6  27   2      360.42      381.24     39.59 o 
  -5  27   2       88.30       87.83     15.57 o 
  -4  27   2      111.23      112.60     15.89 o 
  -3  27   2       26.17       23.67      7.57 o 
  -2  27   2      916.63      918.91     39.66 o 
  -1  27   2      380.69      377.76     14.15 o 
   0  27   2      321.26      295.65     18.36 o 
   1  27   2       38.72       14.31     12.94 o 
   2  27   2      154.09      137.68     25.87 o 
   3  27   2       73.36       52.08     16.58 o 
   4  27   2     1032.65     1052.34     59.91 o 
   5  27   2       57.20       52.93     12.22 o 
   6  27   2       36.59       11.76     13.33 o 
   7  27   2       45.72       52.62     17.32 o 
  -8  28   2       48.20       15.78     12.26 o 
  -7  28   2      102.36      114.38     17.56 o 
  -6  28   2       28.74       16.96     12.07 o 
  -5  28   2      468.55      483.14     39.44 o 
  -4  28   2       54.66       49.50     16.70 o 
  -3  28   2      103.86       83.32     18.49 o 
  -2  28   2        4.15        6.95     11.62 o 
  -1  28   2      220.87      183.86     13.24 o 
   0  28   2      201.52      180.58     15.50 o 
   1  28   2     1726.61     1954.13     81.80 o 
   2  28   2     1781.98     2000.36     90.25 o 
   3  28   2      766.86      815.98     22.34 o 
   4  28   2      246.41      198.49     28.49 o 
   5  28   2      303.77      281.48     31.63 o 
   6  28   2        2.92       16.54     12.86 o 
   7  28   2       26.28       36.41     15.93 o 
  -8  29   2       17.36       25.00     14.43 o 
  -7  29   2        7.60        9.42      9.66 o 
  -6  29   2       43.87       34.64     11.61 o 
  -5  29   2      361.26      291.68     32.85 o 
  -4  29   2      203.20      211.57     22.77 o 
  -3  29   2       88.00      103.34     17.56 o 
  -2  29   2      232.21      258.92     20.71 o 
  -1  29   2       22.40       19.95      6.33 o 
   0  29   2       33.58       29.86      8.80 o 
   1  29   2      975.28     1092.19     49.17 o 
   2  29   2      213.86      232.99     31.57 o 
   3  29   2      158.15      138.72     18.49 o 
   4  29   2       82.26       90.78     15.55 o 
   5  29   2        3.31       24.21     11.79 o 
   6  29   2       46.57       33.18     12.30 o 
   7  29   2       24.56       35.18     15.73 o 
  -7  30   2       94.54       89.03     18.14 o 
  -6  30   2       67.00       45.77     13.02 o 
  -5  30   2       26.16       33.07     13.15 o 
  -4  30   2      491.77      597.08     23.56 o 
  -3  30   2       79.60       71.13     17.41 o 
  -2  30   2       15.22        1.83      9.82 o 
  -1  30   2      840.57      927.68     39.07 o 
   0  30   2     1375.95     1509.37     60.33 o 
   1  30   2      158.28      174.20     21.99 o 
   2  30   2      147.35       96.63     39.96 o 
   3  30   2      125.56      138.24     18.25 o 
   4  30   2        6.76       18.01     12.16 o 
   5  30   2      140.82      104.77     16.76 o 
   6  30   2       16.30       11.89     10.36 o 
   7  30   2       28.63       31.20     14.82 o 
  -7  31   2       79.49       69.54     16.34 o 
  -6  31   2       11.00        4.77     17.87 o 
  -5  31   2        2.79       18.54     12.11 o 
  -4  31   2       44.95       44.35     11.98 o 
  -3  31   2       93.99       75.31     15.69 o 
  -2  31   2       16.71       12.44     10.49 o 
  -1  31   2      930.73      967.56     28.82 o 
   0  31   2     1094.09     1247.03     61.11 o 
   1  31   2       30.01        5.91     11.79 o 
   2  31   2     1476.05     1793.04     73.54 o 
   3  31   2      162.48      146.54     20.92 o 
   4  31   2       65.44       80.74     15.85 o 
   5  31   2       85.25       77.74     14.57 o 
   6  31   2        0.21       14.23     10.16 o 
  -7  32   2      111.85       98.58     25.16 o 
  -6  32   2        4.28       12.80     10.43 o 
  -5  32   2       32.25       16.82     18.72 o 
  -4  32   2       21.21       -4.13     12.30 o 
  -3  32   2       97.02      115.32     13.65 o 
  -2  32   2        0.43       20.72     11.78 o 
  -1  32   2      159.63      176.60     18.70 o 
   0  32   2      136.13      112.17     21.91 o 
   1  32   2       44.72       58.00     14.58 o 
   2  32   2      437.79      478.35     35.10 o 
   3  32   2      236.00      221.03     25.00 o 
   4  32   2       73.96       75.40     16.27 o 
   5  32   2       20.10       28.40     12.84 o 
   6  32   2       42.63       16.14     25.84 o 
  -7  33   2       16.80       25.56     21.85 o 
  -6  33   2       19.75       29.43     13.79 o 
  -5  33   2       75.58       62.91     13.45 o 
  -4  33   2      262.29      244.31     26.17 o 
  -3  33   2       12.87       40.08     11.20 o 
  -2  33   2        2.71      -17.35     13.12 o 
  -1  33   2        1.52       -9.22      6.15 o 
   0  33   2     2371.95     2758.14    148.37 o 
   1  33   2      196.12      153.57     18.14 o 
   2  33   2      360.06      407.21     43.92 o 
   3  33   2       80.36       69.15     12.65 o 
   4  33   2       26.90       14.88     16.64 o 
   5  33   2        9.06       18.47     13.70 o 
   6  33   2       24.97       15.51     15.72 o 
  -6  34   2        0.83       20.17     15.31 o 
  -5  34   2       79.47       52.40     12.34 o 
  -4  34   2      696.14      872.22     80.02 o 
  -3  34   2       44.29       53.82     12.44 o 
  -2  34   2      155.33      165.83     23.45 o 
  -1  34   2        6.63       22.62     20.32 o 
   0  34   2      156.08      135.62     17.18 o 
   1  34   2      723.87      695.78     63.46 o 
   2  34   2      107.71      123.62     19.43 o 
   3  34   2       84.73       91.94     13.53 o 
   4  34   2       98.40      101.26     17.49 o 
   5  34   2       61.89       33.43     19.89 o 
   6  34   2       99.42       84.92     26.41 o 
  -6  35   2        9.55       21.42     15.92 o 
  -5  35   2       83.57       88.32     16.96 o 
  -4  35   2        1.64        5.20      9.22 o 
  -3  35   2       18.08       34.16     11.21 o 
  -2  35   2      192.99      232.85     27.32 o 
  -1  35   2        7.77       20.70     16.62 o 
   0  35   2      129.30       86.88     15.36 o 
   1  35   2      444.97      464.57     41.31 o 
   2  35   2      116.21      116.73     17.69 o 
   3  35   2      262.16      320.79     27.43 o 
   4  35   2      280.51      266.88     27.28 o 
   5  35   2        0.17       18.07     13.05 o 
  -6  36   2       66.70       79.86     15.00 o 
  -5  36   2      257.13      243.29     33.40 o 
  -4  36   2       63.55       42.05     13.31 o 
  -3  36   2       36.50       36.85     12.40 o 
  -2  36   2       93.84       60.72     17.24 o 
  -1  36   2      109.64      124.07     36.81 o 
   0  36   2       36.99       24.21     14.81 o 
   1  36   2       66.56       43.57     17.73 o 
   2  36   2      184.90      200.54     23.38 o 
   3  36   2      120.06      102.58     16.80 o 
   4  36   2       49.43       52.74     12.38 o 
   5  36   2       36.05       40.50     13.12 o 
  -6  37   2        6.13       10.05     22.07 o 
  -5  37   2        1.10       -1.19     11.40 o 
  -4  37   2      149.95      152.09     18.74 o 
  -3  37   2       60.39       62.06     20.50 o 
  -2  37   2       81.83       62.83     14.59 o 
  -1  37   2       38.67       48.21     13.94 o 
   0  37   2      116.89       89.95     20.92 o 
   1  37   2      372.57      388.84     48.71 o 
   2  37   2       29.69       24.63     10.90 o 
   3  37   2      134.86      121.93     19.19 o 
   4  37   2       88.31       72.17     21.02 o 
   5  37   2       13.62       16.26     15.43 o 
  -5  38   2      159.22      194.06     31.36 o 
  -4  38   2      438.47      424.00     47.00 o 
  -3  38   2      213.16      191.39     32.07 o 
  -2  38   2       50.65       38.56     14.77 o 
  -1  38   2       24.55       -1.69     14.46 o 
   0  38   2       77.76      100.88     22.59 o 
   1  38   2        2.54       44.09     14.72 o 
   2  38   2      154.75      164.85     22.96 o 
   3  38   2       24.70        7.18     10.81 o 
   4  38   2       24.41       57.25     14.14 o 
  -5  39   2       27.68       28.53     15.35 o 
  -4  39   2      125.27      108.57     23.10 o 
  -3  39   2       15.55       -4.65     16.38 o 
  -2  39   2       24.69       47.19     16.57 o 
  -1  39   2       99.11       81.81     19.39 o 
   0  39   2      215.20      230.10     42.18 o 
   1  39   2      197.21      211.54     30.58 o 
   2  39   2      169.97      174.54     27.98 o 
   3  39   2      309.59      287.49     31.99 o 
   4  39   2       22.99       21.12     11.84 o 
  -4  40   2       21.04       19.89     12.30 o 
  -3  40   2      103.89      155.26     29.89 o 
  -2  40   2      110.12      118.31     20.71 o 
  -1  40   2      100.47      101.65     20.88 o 
   0  40   2      442.83      476.49     61.67 o 
   1  40   2       17.01       22.84     16.95 o 
   2  40   2       35.17       42.01     23.63 o 
   3  40   2      131.96      105.54     27.60 o 
   4  40   2       15.34       11.85     17.19 o 
  -4  41   2       43.79       35.89     14.83 o 
  -3  41   2       14.90       39.78     13.89 o 
  -2  41   2       66.68       83.08     23.09 o 
  -1  41   2       96.56      102.20     21.98 o 
   0  41   2       44.64       52.36     18.89 o 
   1  41   2       53.27       67.86     15.54 o 
   2  41   2       68.10       39.64     16.84 o 
   3  41   2       29.74       28.28     17.51 o 
  -3  42   2       20.69       15.88     15.79 o 
  -2  42   2       11.67        8.30     10.63 o 
  -1  42   2      120.54      113.55     24.98 o 
   0  42   2       45.31       37.47     24.22 o 
   1  42   2       62.37       66.24     14.49 o 
   2  42   2      143.51      126.09     22.48 o 
  -2  43   2        2.18       28.45     16.89 o 
  -1  43   2      177.58      187.55     27.79 o 
   0  43   2       41.93       39.49     16.58 o 
   1  43   2       31.44       36.83     18.72 o 
   2  43   2       78.85      106.87     30.86 o 
  -1  44   2       20.37       18.49     18.23 o 
   0  44   2       72.62      120.53     21.19 o 
   1  44   2      149.41      146.34     36.09 o 
 -10   0   3       26.80       80.60     36.98 o 
  -9   0   3        7.25       32.08     43.32 o 
  -8   0   3      216.73      234.92     38.79 o 
  -7   0   3      280.52      262.53     31.12 o 
  -6   0   3      100.00      134.91     16.74 o 
  -5   0   3      605.72      692.77     40.93 o 
  -4   0   3      809.47     1007.99     61.65 o 
  -3   0   3     1557.70     1621.02     63.89 o 
  -2   0   3      232.59      242.01     20.85 o 
  -1   0   3      479.30      377.63     17.96 o 
   0   0   3      284.68      255.33     22.05 o 
   1   0   3       40.71       40.37      5.85 o 
   2   0   3      355.34      346.16     34.16 o 
   3   0   3     3664.64     3955.34    214.46 o 
   4   0   3     3996.83     4662.75    174.78 o 
   5   0   3     1365.51     1432.82    112.74 o 
   6   0   3     1831.25     2041.61    133.22 o 
   7   0   3      108.40      140.98     46.22 o 
   8   0   3       43.29       41.31     20.65 o 
   9   0   3       14.83       -1.25     25.55 o 
 -10   1   3       96.50      121.27     31.60 o 
  -9   1   3        0.72        8.88     18.38 o 
  -8   1   3      431.95      535.81     46.87 o 
  -7   1   3      820.15      813.25     40.55 o 
  -6   1   3      409.67      447.84     13.79 o 
  -5   1   3      101.91      103.95     13.66 o 
  -4   1   3     8062.88     8383.34    232.82 o 
  -3   1   3     1980.16     1876.63     54.78 o 
  -2   1   3      455.06      461.04     15.70 o 
  -1   1   3       43.35       55.83      5.75 o 
   0   1   3     1723.75     1491.23     32.60 o 
   1   1   3      292.81      285.64     11.46 o 
   2   1   3      229.15      230.91      9.20 o 
   3   1   3     1577.16     1759.63    124.23 o 
   4   1   3     1909.67     2370.77    112.82 o 
   5   1   3      198.47      203.00     24.92 o 
   6   1   3       50.78      120.56     21.64 o 
   7   1   3       82.72      123.75     20.79 o 
   8   1   3      201.55      198.20     25.48 o 
   9   1   3       49.93       97.16     26.26 o 
 -10   2   3       32.25       17.34     48.08 o 
  -9   2   3      243.96      242.38     53.67 o 
  -8   2   3       83.26      103.95     18.69 o 
  -7   2   3     1643.78     1705.30     63.07 o 
  -6   2   3      764.93      832.83     27.35 o 
  -5   2   3       47.01       31.37     12.63 o 
  -4   2   3      928.25     1012.99     44.68 o 
  -3   2   3     1249.46     1173.29     32.85 o 
  -2   2   3     2714.10     2607.75     52.65 o 
  -1   2   3     1147.14     1018.02     22.40 o 
   0   2   3      481.89      464.39     11.91 o 
   1   2   3      360.23      316.64     10.43 o 
   2   2   3     1217.98     1149.87     40.25 o 
   3   2   3     2243.15     2381.54     67.75 o 
   4   2   3     1069.27     1237.29     53.86 o 
   5   2   3      459.33      641.21     70.78 o 
   6   2   3      621.43      691.35     50.84 o 
   7   2   3      113.64      112.70     20.23 o 
   8   2   3       36.87       21.67     14.46 o 
   9   2   3       88.18       99.29     25.14 o 
 -10   3   3       21.93       38.74     18.23 o 
  -9   3   3      204.17      247.63     50.29 o 
  -8   3   3       91.06       96.48     21.45 o 
  -7   3   3     1252.49     1368.16     78.11 o 
  -6   3   3       64.31       86.79     13.05 o 
  -5   3   3      638.08      634.86     28.35 o 
  -4   3   3     2115.64     2025.85     97.48 o 
  -3   3   3      311.22      278.40      9.16 o 
  -2   3   3     1956.39     1928.63     40.66 o 
  -1   3   3      541.12      466.18     11.41 o 
   0   3   3       18.49       21.10      2.98 o 
   1   3   3     1054.78     1086.26     29.88 o 
   2   3   3      136.18      154.76      6.97 o 
   3   3   3     7158.30     7846.19    170.14 o 
   4   3   3     1279.07     1323.87     51.67 o 
   5   3   3     1039.36     1144.03     50.05 o 
   6   3   3       24.88       20.05      7.43 o 
   7   3   3      187.68      169.32     32.14 o 
   8   3   3       29.77       20.97     45.68 o 
   9   3   3      269.24      280.46     39.45 o 
 -10   4   3       43.22       40.69     21.15 o 
  -9   4   3      391.93      438.69     61.70 o 
  -8   4   3      119.07      114.15     26.48 o 
  -7   4   3      365.70      365.38     40.18 o 
  -6   4   3      228.97      267.35     16.85 o 
  -5   4   3      117.39      116.63     15.83 o 
  -4   4   3     5075.45     5531.40    286.90 o 
  -3   4   3     2189.05     2597.15    114.85 o 
  -2   4   3      516.48      488.47     15.82 o 
  -1   4   3      811.21      727.49     16.58 o 
   0   4   3     1018.67      845.08     19.24 o 
   1   4   3     7072.94     6219.35     90.39 o 
   2   4   3      330.53      334.21     17.27 o 
   3   4   3     1037.75     1139.08     63.39 o 
   4   4   3      748.70      784.45     25.37 o 
   5   4   3      154.11      157.91     18.72 o 
   6   4   3      212.52      201.98     17.00 o 
   7   4   3      440.10      588.03     76.23 o 
   8   4   3        9.26       38.33     13.68 o 
   9   4   3      125.54      144.08     29.90 o 
 -10   5   3      190.86      133.48     37.20 o 
  -9   5   3       37.27       60.91     30.15 o 
  -8   5   3       34.18       29.26     19.73 o 
  -7   5   3      316.70      246.86     32.17 o 
  -6   5   3      906.83      897.04     36.41 o 
  -5   5   3     2348.62     2476.53     51.25 o 
  -4   5   3      484.84      565.62     65.11 o 
  -3   5   3    14262.70    13752.74    244.41 o 
  -2   5   3     2184.08     2053.11     30.18 o 
  -1   5   3      433.55      397.44     11.70 o 
   0   5   3      137.64      139.89      9.71 o 
   1   5   3     1450.84     1375.87     38.33 o 
   2   5   3     2799.90     2920.62     57.28 o 
   3   5   3     1705.91     1724.50     57.46 o 
   4   5   3      154.67      188.51     26.19 o 
   5   5   3      257.43      241.69     17.86 o 
   6   5   3       43.27       47.79     10.75 o 
   7   5   3      141.50      128.28     29.97 o 
   8   5   3       34.34       11.46     17.90 o 
   9   5   3       30.70        7.10     24.59 o 
 -10   6   3        3.08       40.06     17.35 o 
  -9   6   3     1147.22     1359.30     87.53 o 
  -8   6   3       20.45        8.79      5.96 o 
  -7   6   3      364.91      374.66     43.05 o 
  -6   6   3      206.28      248.49     18.11 o 
  -5   6   3     1590.65     1634.20     44.36 o 
  -4   6   3     5737.87     6306.46    237.63 o 
  -3   6   3     1915.28     2134.44     89.51 o 
  -2   6   3      559.16      491.32     12.13 o 
  -1   6   3     1976.87     1886.84     25.68 o 
   0   6   3      392.82      400.86     13.15 o 
   1   6   3      360.91      364.19     13.64 o 
   2   6   3     4596.24     5053.60    110.71 o 
   3   6   3     1742.82     1710.77     56.12 o 
   4   6   3     3520.17     3858.54     85.13 o 
   5   6   3       98.74       81.38     10.91 o 
   6   6   3      971.46      990.79     30.92 o 
   7   6   3      115.69      159.59     26.51 o 
   8   6   3      158.53      158.48     39.79 o 
   9   6   3       62.08       61.73     15.76 o 
 -10   7   3       65.64      102.34     38.24 o 
  -9   7   3      195.14      183.69     40.50 o 
  -8   7   3      355.43      338.15     41.52 o 
  -7   7   3      222.13      269.81     35.19 o 
  -6   7   3     1167.60     1311.54     46.11 o 
  -5   7   3      356.50      372.63     20.99 o 
  -4   7   3     4203.20     4287.25    115.92 o 
  -3   7   3      202.83      186.07     11.34 o 
  -2   7   3      333.31      323.48      9.82 o 
  -1   7   3        1.12        8.77      2.99 o 
   0   7   3      465.61      444.67     12.78 o 
   1   7   3     2184.30     2022.30     39.28 o 
   2   7   3     5079.89     5229.41    109.60 o 
   3   7   3     1955.15     2109.62     54.12 o 
   4   7   3     1770.40     2044.18     59.69 o 
   5   7   3      312.63      312.01     14.13 o 
   6   7   3       86.60       68.79     19.45 o 
   7   7   3      147.39      116.02     23.80 o 
   8   7   3      356.32      423.67     59.53 o 
   9   7   3       45.62       16.27     17.10 o 
 -10   8   3        0.89       -9.80     17.09 o 
  -9   8   3       20.20       33.33     17.58 o 
  -8   8   3      245.31      186.38     37.02 o 
  -7   8   3      308.40      316.00     36.31 o 
  -6   8   3      516.60      581.52     32.57 o 
  -5   8   3      118.11      137.78     13.24 o 
  -4   8   3     2866.71     2994.07     72.68 o 
  -3   8   3      303.20      278.76     13.09 o 
  -2   8   3      199.72      184.86      9.93 o 
  -1   8   3      794.92      682.29     16.33 o 
   0   8   3      110.31      104.27      7.14 o 
   1   8   3      241.65      200.62      7.60 o 
   2   8   3      110.63      102.80     12.32 o 
   3   8   3      184.37      166.39      8.06 o 
   4   8   3       39.28       48.27     10.47 o 
   5   8   3      279.27      291.74     20.76 o 
   6   8   3      199.56      177.32     24.15 o 
   7   8   3      498.36      503.56     65.44 o 
   8   8   3      155.56      117.15     44.25 o 
   9   8   3       12.72       21.90     26.90 o 
 -10   9   3        3.07       15.83     39.57 o 
  -9   9   3       38.25       40.22     17.99 o 
  -8   9   3      127.09      141.21     20.81 o 
  -7   9   3       90.92       79.62     24.16 o 
  -6   9   3      414.23      445.21     31.77 o 
  -5   9   3       76.02       72.95     11.24 o 
  -4   9   3      110.47      173.94     14.38 o 
  -3   9   3      355.16      338.17     13.43 o 
  -2   9   3      636.25      649.95     17.85 o 
  -1   9   3      517.81      486.82     10.95 o 
   0   9   3      524.38      481.39     13.00 o 
   1   9   3       55.39       64.37      3.69 o 
   2   9   3     1710.50     1841.28     49.86 o 
   3   9   3      919.44     1041.86     37.04 o 
   4   9   3       18.77       18.51      4.47 o 
   5   9   3     1244.54     1344.35     36.64 o 
   6   9   3      460.36      486.32     37.17 o 
   7   9   3      262.32      323.48     53.90 o 
   8   9   3       85.43      120.89     25.74 o 
   9   9   3       28.27       30.26     15.95 o 
 -10  10   3       54.93       46.69     24.55 o 
  -9  10   3       97.13      103.63     23.63 o 
  -8  10   3       78.04       48.56     14.39 o 
  -7  10   3       33.13       25.11     11.14 o 
  -6  10   3      298.28      293.04     27.50 o 
  -5  10   3      586.84      741.22     27.51 o 
  -4  10   3      834.33      840.69     27.64 o 
  -3  10   3      948.57      933.25     13.61 o 
  -2  10   3      159.99      153.62     10.28 o 
  -1  10   3     2840.17     2633.60     46.80 o 
   0  10   3     3125.96     3199.94     59.15 o 
   1  10   3      103.30      102.86      5.97 o 
   2  10   3     1209.30     1118.07     33.07 o 
   3  10   3      958.37     1020.89     32.71 o 
   4  10   3      156.74      142.97     10.64 o 
   5  10   3      349.57      334.95     20.39 o 
   6  10   3        8.77       17.15      9.47 o 
   7  10   3      107.75      107.82     35.27 o 
   8  10   3       77.74       60.63     17.80 o 
   9  10   3      294.80      297.36     47.79 o 
 -10  11   3       20.41       10.27     27.38 o 
  -9  11   3       68.52       61.00     17.11 o 
  -8  11   3      112.12       82.77     15.41 o 
  -7  11   3      158.07      165.02     20.31 o 
  -6  11   3      368.89      324.46     29.94 o 
  -5  11   3      125.28      112.40     15.46 o 
  -4  11   3       75.14       62.98      8.65 o 
  -3  11   3      642.52      543.64     18.80 o 
  -2  11   3     1633.23     1627.06     41.66 o 
  -1  11   3     2031.55     2063.39     54.73 o 
   0  11   3     3682.84     3557.83     66.38 o 
   1  11   3      519.08      524.12     13.46 o 
   2  11   3      974.25     1017.92     34.23 o 
   3  11   3     2592.99     2653.82     49.11 o 
   4  11   3      305.67      274.35     17.90 o 
   5  11   3       78.57       69.43      9.01 o 
   6  11   3      380.89      348.61     27.25 o 
   7  11   3      285.70      276.80     42.07 o 
   8  11   3       45.56       26.40     20.57 o 
   9  11   3      234.84      253.55     28.51 o 
 -10  12   3       72.54       67.93     17.28 o 
  -9  12   3       65.02       56.87     16.23 o 
  -8  12   3       72.22       81.21     13.33 o 
  -7  12   3      441.51      572.41     61.07 o 
  -6  12   3      553.25      603.67     43.58 o 
  -5  12   3       58.28       61.73     14.49 o 
  -4  12   3     2057.09     2314.04     42.75 o 
  -3  12   3      238.77      234.40     22.56 o 
  -2  12   3     5174.97     5380.68    121.43 o 
  -1  12   3     4177.58     4067.81     71.39 o 
   0  12   3      645.29      583.81     22.16 o 
   1  12   3      359.54      340.72     11.05 o 
   2  12   3     2922.89     3025.93     67.15 o 
   3  12   3      219.16      240.93     14.48 o 
   4  12   3      443.20      444.38      9.93 o 
   5  12   3      363.65      363.11     14.66 o 
   6  12   3      120.27      123.03     24.38 o 
   7  12   3      129.66      146.91     33.42 o 
   8  12   3       72.86       94.11     20.27 o 
   9  12   3       12.30       27.38     33.14 o 
 -10  13   3       23.03       39.09     16.61 o 
  -9  13   3      127.59      114.25     51.17 o 
  -8  13   3       40.55       44.16     10.38 o 
  -7  13   3      450.40      478.40     39.90 o 
  -6  13   3      674.00      783.37     45.38 o 
  -5  13   3     1569.37     1744.95     67.51 o 
  -4  13   3      178.47      160.57     13.55 o 
  -3  13   3      837.87      841.54     35.63 o 
  -2  13   3     3904.00     4133.73    110.88 o 
  -1  13   3     2251.53     2125.21     58.49 o 
   0  13   3     4401.22     4693.87     92.13 o 
   1  13   3      106.87      101.35      7.07 o 
   2  13   3     8273.07     8814.15    226.88 o 
   3  13   3      124.78      107.23      9.26 o 
   4  13   3      261.19      266.27     14.35 o 
   5  13   3       88.70       69.52     10.96 o 
   6  13   3     1281.33     1434.39     64.49 o 
   7  13   3      260.94      264.71     37.73 o 
   8  13   3      171.34      146.63     30.24 o 
   9  13   3       20.52      -35.54     27.76 o 
 -10  14   3        9.33       18.81     24.16 o 
  -9  14   3        7.22        2.72     10.09 o 
  -8  14   3       60.82       60.51     11.16 o 
  -7  14   3      667.42      724.62     25.05 o 
  -6  14   3      228.83      215.12     25.14 o 
  -5  14   3      157.95      142.42     11.73 o 
  -4  14   3       98.90       97.01      9.23 o 
  -3  14   3     1782.65     1904.36     59.04 o 
  -2  14   3       95.48       81.46      9.88 o 
  -1  14   3      954.95      962.42     27.74 o 
   0  14   3      587.24      564.05     24.33 o 
   1  14   3      748.16      774.71     29.52 o 
   2  14   3      835.51      755.89     40.78 o 
   3  14   3      757.96      749.92     24.55 o 
   4  14   3      226.63      236.78     15.97 o 
   5  14   3      313.07      314.00     29.15 o 
   6  14   3      208.61      192.27     21.87 o 
   7  14   3      194.84      192.82     27.10 o 
   8  14   3      110.27       84.16     17.15 o 
   9  14   3       11.06       45.24     21.48 o 
 -10  15   3      179.14       64.01     39.50 o 
  -9  15   3       26.45       45.62     12.77 o 
  -8  15   3       46.95       47.28     12.47 o 
  -7  15   3      365.27      334.68     32.07 o 
  -6  15   3     1149.70     1115.23     56.09 o 
  -5  15   3      551.33      529.24     15.00 o 
  -4  15   3       15.86        7.67      7.40 o 
  -3  15   3       23.66       28.24      4.38 o 
  -2  15   3      852.15      808.03     28.61 o 
  -1  15   3      917.29      865.58     37.59 o 
   0  15   3       71.86       63.02      8.78 o 
   1  15   3     2483.79     2701.02     62.14 o 
   2  15   3     1971.74     1995.05     34.64 o 
   3  15   3      537.26      560.38     20.42 o 
   4  15   3      243.00      270.66     19.15 o 
   5  15   3      345.52      355.61     27.51 o 
   6  15   3       57.77       53.70     10.40 o 
   7  15   3       72.46       77.68     12.61 o 
   8  15   3       11.50       -5.28     21.63 o 
  -9  16   3        3.46        3.80      7.70 o 
  -8  16   3        6.91       22.20      9.94 o 
  -7  16   3       68.45       61.50      9.81 o 
  -6  16   3      432.40      437.89     34.40 o 
  -5  16   3      330.99      376.13     18.99 o 
  -4  16   3      126.60      143.14     14.01 o 
  -3  16   3       38.10       29.61      7.46 o 
  -2  16   3      935.62      841.90     29.77 o 
  -1  16   3      234.32      248.50     14.53 o 
   0  16   3      857.34      797.50     28.95 o 
   1  16   3      193.44      193.51      7.91 o 
   2  16   3     2463.40     2489.55     71.43 o 
   3  16   3      778.90      737.84     20.93 o 
   4  16   3       66.64       65.57     13.01 o 
   5  16   3        4.67        3.86      9.27 o 
   6  16   3      112.59       86.84     14.07 o 
   7  16   3       70.42       84.91     17.96 o 
   8  16   3       69.35        6.99     29.59 o 
  -9  17   3      118.57      113.29     27.18 o 
  -8  17   3       16.42       17.74      8.45 o 
  -7  17   3       55.92       46.20     12.47 o 
  -6  17   3       76.86       72.90     13.97 o 
  -5  17   3      382.08      381.09     21.55 o 
  -4  17   3      532.52      498.26     23.07 o 
  -3  17   3      148.98      137.45     10.85 o 
  -2  17   3      187.96      176.94     13.24 o 
  -1  17   3      484.42      493.61     24.31 o 
   0  17   3      181.28      184.78     13.04 o 
   1  17   3     1367.11     1448.41     45.17 o 
   2  17   3      713.69      734.61     49.06 o 
   3  17   3       20.85       21.31      6.08 o 
   4  17   3      133.48      130.12     12.82 o 
   5  17   3       51.35       30.58     10.63 o 
   6  17   3      810.48      853.91     52.88 o 
   7  17   3      123.17      102.77     21.58 o 
   8  17   3       74.33       62.64     48.86 o 
  -9  18   3      157.91      197.41     59.49 o 
  -8  18   3      236.17      200.76     25.91 o 
  -7  18   3       33.04       18.83      6.99 o 
  -6  18   3      323.39      355.58     35.04 o 
  -5  18   3        4.10       13.57      9.13 o 
  -4  18   3      133.35      120.38     13.50 o 
  -3  18   3      413.09      407.11     13.02 o 
  -2  18   3     1883.01     1949.22     39.91 o 
  -1  18   3      127.07      122.44     13.16 o 
   0  18   3     1720.78     1868.00     58.55 o 
   1  18   3      497.90      550.71     14.87 o 
   2  18   3     3778.98     4109.99    135.42 o 
   3  18   3      402.59      383.66     17.01 o 
   4  18   3      152.42      137.40     14.49 o 
   5  18   3      791.05      784.29     23.88 o 
   6  18   3        4.31        7.09      7.29 o 
   7  18   3        3.33       11.86     15.85 o 
   8  18   3       75.94       98.96     44.48 o 
  -9  19   3       46.76       11.53     35.35 o 
  -8  19   3       27.87       31.06     10.53 o 
  -7  19   3       25.27       20.41      6.44 o 
  -6  19   3     1044.32     1004.89     42.48 o 
  -5  19   3     3674.57     3921.37    146.56 o 
  -4  19   3      838.31      828.70     25.08 o 
  -3  19   3       20.02       13.10      5.12 o 
  -2  19   3      813.90      794.05     25.25 o 
  -1  19   3      372.17      409.95     17.25 o 
   0  19   3      281.91      228.15     17.94 o 
   1  19   3      903.73      926.75     26.63 o 
   2  19   3     1649.56     1471.74    145.73 o 
   3  19   3      659.93      668.12     25.97 o 
   4  19   3      251.19      231.27     14.57 o 
   5  19   3     1124.16     1151.70     47.23 o 
   6  19   3       70.29       44.86     15.34 o 
   7  19   3       45.63       61.22     18.40 o 
   8  19   3      540.63      525.10     98.61 o 
  -9  20   3       35.98       64.31     20.83 o 
  -8  20   3       18.71       39.82     14.39 o 
  -7  20   3        7.95       11.63      9.26 o 
  -6  20   3      435.56      417.86     29.09 o 
  -5  20   3     1162.87     1090.49     52.77 o 
  -4  20   3      377.35      345.62     30.17 o 
  -3  20   3      578.59      591.20     19.16 o 
  -2  20   3        4.44        7.79      4.51 o 
  -1  20   3      605.80      604.78     15.58 o 
   0  20   3      338.44      365.19     31.13 o 
   1  20   3      202.55      219.10     24.94 o 
   2  20   3      443.71      508.75     61.32 o 
   3  20   3        5.24        1.95      6.38 o 
   4  20   3      155.18      167.45     17.67 o 
   5  20   3      657.63      664.22     12.61 o 
   6  20   3       36.23       47.41     18.57 o 
   7  20   3       17.20       -1.09     20.03 o 
   8  20   3       63.60       35.74     29.59 o 
  -9  21   3       52.32       45.63     23.25 o 
  -8  21   3       74.67       94.50     23.04 o 
  -7  21   3       60.28       46.41     12.27 o 
  -6  21   3      588.16      605.65     31.08 o 
  -5  21   3     2192.22     2257.85     81.47 o 
  -4  21   3        5.43       11.23      4.72 o 
  -3  21   3      301.98      291.94     21.93 o 
  -2  21   3      142.93      146.98     15.48 o 
  -1  21   3       29.78       30.70      7.26 o 
   0  21   3       64.02       55.70      9.12 o 
   1  21   3      240.97      240.30     22.72 o 
   2  21   3       65.19       53.10     18.70 o 
   3  21   3      408.01      462.10     35.82 o 
   4  21   3       11.29        9.22      8.84 o 
   5  21   3      118.02       71.69     13.42 o 
   6  21   3        0.49      -15.51     10.34 o 
   7  21   3       12.55       -7.52     32.37 o 
   8  21   3       36.67       60.49     21.11 o 
  -9  22   3        4.82        7.27     24.21 o 
  -8  22   3      155.28      154.87     22.20 o 
  -7  22   3       66.31       65.95     14.66 o 
  -6  22   3      184.06      200.59     18.54 o 
  -5  22   3      130.72      101.70     15.84 o 
  -4  22   3      116.95      114.89     14.99 o 
  -3  22   3      732.40      767.58     32.86 o 
  -2  22   3       62.88       50.37     12.25 o 
  -1  22   3      610.23      585.39     17.32 o 
   0  22   3        9.76       -3.61      6.71 o 
   1  22   3      366.50      389.29     35.26 o 
   2  22   3      165.49      189.84     19.66 o 
   3  22   3      971.46      931.29     55.86 o 
   4  22   3      204.30      225.66     30.34 o 
   5  22   3       59.98       63.38     15.22 o 
   6  22   3       27.42       45.65     13.39 o 
   7  22   3       14.71       68.49     26.51 o 
   8  22   3       68.74       38.48     27.96 o 
  -9  23   3       33.13       49.39     14.57 o 
  -8  23   3      279.16      216.91     35.39 o 
  -7  23   3      105.30      108.97     15.76 o 
  -6  23   3      289.83      312.28     32.32 o 
  -5  23   3      703.42      740.03     31.03 o 
  -4  23   3      100.80       85.89     11.23 o 
  -3  23   3        3.78       19.88      6.41 o 
  -2  23   3      127.32      128.80     12.97 o 
  -1  23   3      392.71      395.93     13.23 o 
   0  23   3        0.07        2.88      7.39 o 
   1  23   3       78.76       88.20     14.33 o 
   2  23   3      455.30      487.94     33.16 o 
   3  23   3       49.87       28.07     10.34 o 
   4  23   3      253.63      252.28     23.53 o 
   5  23   3       38.30       25.77      6.54 o 
   6  23   3       12.44       21.15     14.92 o 
   7  23   3       26.15      -28.64     22.52 o 
   8  23   3       55.91       60.54     35.16 o 
  -9  24   3       23.58       27.96     14.72 o 
  -8  24   3      200.82      240.70     44.93 o 
  -7  24   3       69.40       43.45     26.29 o 
  -6  24   3       23.11       11.52      7.44 o 
  -5  24   3      330.51      405.32     35.06 o 
  -4  24   3      257.01      258.01     21.95 o 
  -3  24   3      355.43      351.87     23.08 o 
  -2  24   3      333.00      355.23     18.57 o 
  -1  24   3        9.58        4.73      4.42 o 
   0  24   3      556.04      557.34     15.81 o 
   1  24   3       36.32       25.72     11.71 o 
   2  24   3      179.83      178.11     22.51 o 
   3  24   3      966.86     1084.39     61.02 o 
   4  24   3       58.91       60.23     10.52 o 
   5  24   3       52.15       59.58     11.41 o 
   6  24   3      355.58      345.93     39.63 o 
   7  24   3       14.58       14.34     18.51 o 
  -8  25   3      237.39      161.34     39.29 o 
  -7  25   3      151.22      175.11     25.47 o 
  -6  25   3      346.71      369.33     43.72 o 
  -5  25   3      877.19      799.00     39.57 o 
  -4  25   3       67.38       73.54     12.04 o 
  -3  25   3     1282.73     1337.93     48.91 o 
  -2  25   3      461.69      517.60     28.61 o 
  -1  25   3      184.36      182.38     13.72 o 
   0  25   3      424.09      436.82      9.17 o 
   1  25   3      587.68      596.27     40.32 o 
   2  25   3      154.06      141.12     18.30 o 
   3  25   3     2420.52     2749.28    148.72 o 
   4  25   3       72.90       73.36     14.27 o 
   5  25   3       61.88       56.57     11.03 o 
   6  25   3       68.00       45.80     15.76 o 
   7  25   3       46.02       79.86     27.45 o 
  -8  26   3      212.93      181.96     26.62 o 
  -7  26   3       79.00      111.96     34.49 o 
  -6  26   3      524.24      664.97     63.31 o 
  -5  26   3      156.16      140.62     20.01 o 
  -4  26   3       75.35       76.79     12.50 o 
  -3  26   3      270.89      224.03     26.89 o 
  -2  26   3      865.33      916.02     37.48 o 
  -1  26   3       50.38       50.32      7.72 o 
   0  26   3      242.13      224.77     15.13 o 
   1  26   3       94.01       76.10     15.45 o 
   2  26   3      864.47      850.06     48.34 o 
   3  26   3       69.44       67.27     14.99 o 
   4  26   3       19.05        3.72      9.61 o 
   5  26   3       50.08       39.47      9.43 o 
   6  26   3        5.88       -6.30     11.73 o 
   7  26   3       50.28       75.00     33.38 o 
  -8  27   3      111.61       86.98     17.91 o 
  -7  27   3        9.53       22.68     10.08 o 
  -6  27   3      217.51      220.58     33.33 o 
  -5  27   3      176.48      165.34     17.99 o 
  -4  27   3      141.82      147.78     15.36 o 
  -3  27   3     2061.70     2476.06     96.44 o 
  -2  27   3      331.51      361.54     18.68 o 
  -1  27   3       40.02       32.85      6.37 o 
   0  27   3      186.17      177.87     16.55 o 
   1  27   3     1185.40     1254.33     51.88 o 
   2  27   3      921.97      914.55     31.51 o 
   3  27   3      196.95      220.41     21.44 o 
   4  27   3      310.89      291.52     28.58 o 
   5  27   3       66.70       68.08     12.87 o 
   6  27   3       16.09       15.35     10.31 o 
   7  27   3       21.55       47.25     23.39 o 
  -8  28   3       43.35       35.54     11.67 o 
  -7  28   3       33.32       44.45     13.69 o 
  -6  28   3      131.40      161.02     22.15 o 
  -5  28   3       50.34       44.47     12.88 o 
  -4  28   3       18.25       11.07      6.88 o 
  -3  28   3      140.53      144.76     16.30 o 
  -2  28   3       22.03       16.31      9.37 o 
  -1  28   3      515.66      556.00     19.99 o 
   0  28   3      190.47      186.70     11.58 o 
   1  28   3      540.51      445.90     40.16 o 
   2  28   3      281.10      285.96     27.66 o 
   3  28   3      527.84      552.32     43.36 o 
   4  28   3      133.95      149.76     22.77 o 
   5  28   3        6.00       36.32      9.78 o 
   6  28   3        9.75       18.75     10.32 o 
   7  28   3       65.79       66.78     20.07 o 
  -8  29   3       66.54       78.46     14.31 o 
  -7  29   3       92.13       85.18     16.44 o 
  -6  29   3      126.85      125.30     19.94 o 
  -5  29   3      187.66      168.42     28.52 o 
  -4  29   3      183.80      199.89     20.83 o 
  -3  29   3      201.60      230.68     18.12 o 
  -2  29   3      215.17      194.05     21.84 o 
  -1  29   3      226.88      250.10     17.47 o 
   0  29   3      494.15      478.54     33.37 o 
   1  29   3      327.40      361.51     32.10 o 
   2  29   3      965.45     1152.80     51.12 o 
   3  29   3      186.33      191.75     22.09 o 
   4  29   3        4.21       -6.22     11.21 o 
   5  29   3       25.75       23.40     15.00 o 
   6  29   3       14.12       42.06     14.29 o 
   7  29   3      124.70      142.22     31.56 o 
  -7  30   3       62.75       72.38     17.15 o 
  -6  30   3       44.73       38.46     13.16 o 
  -5  30   3       86.20      122.45     19.08 o 
  -4  30   3       28.95       43.42     15.32 o 
  -3  30   3      149.33      141.51     15.93 o 
  -2  30   3      352.96      343.98     26.44 o 
  -1  30   3      264.13      286.89     23.18 o 
   0  30   3      781.54      892.35     42.69 o 
   1  30   3       94.31       96.00     15.84 o 
   2  30   3      320.29      319.74     32.60 o 
   3  30   3        9.44       19.68     11.66 o 
   4  30   3       22.14       26.23     11.74 o 
   5  30   3       15.85       -1.34     10.99 o 
   6  30   3        6.66        6.40     13.30 o 
  -7  31   3        4.48       22.41     18.30 o 
  -6  31   3       22.73       24.08     14.14 o 
  -5  31   3      596.04      682.31     49.55 o 
  -4  31   3      241.81      284.40     25.79 o 
  -3  31   3      486.68      583.76     46.19 o 
  -2  31   3      332.46      340.53     25.39 o 
  -1  31   3      312.44      313.60     22.20 o 
   0  31   3      152.85      171.70     20.92 o 
   1  31   3      553.95      554.43     47.24 o 
   2  31   3       92.01      108.44     17.32 o 
   3  31   3      174.28      158.33     19.76 o 
   4  31   3      189.84      183.08     27.57 o 
   5  31   3       90.93       58.07     17.51 o 
   6  31   3       10.39      -10.27     13.77 o 
  -7  32   3      107.21       85.36     18.59 o 
  -6  32   3       23.02       41.67     13.89 o 
  -5  32   3      245.82      239.32     27.31 o 
  -4  32   3       15.22       16.63     10.78 o 
  -3  32   3       50.91       71.73     14.13 o 
  -2  32   3      160.86      157.04     18.04 o 
  -1  32   3      266.31      260.44     20.06 o 
   0  32   3      459.74      523.91     33.77 o 
   1  32   3      207.00      270.48     55.09 o 
   2  32   3      350.99      381.09     38.01 o 
   3  32   3      117.74      125.38     19.73 o 
   4  32   3      163.12      144.97     21.43 o 
   5  32   3      132.07       89.82     21.36 o 
   6  32   3       19.37       -7.70     11.66 o 
  -7  33   3        5.17       -7.78     14.98 o 
  -6  33   3       10.24       22.46     10.97 o 
  -5  33   3      114.50      126.75     25.66 o 
  -4  33   3      412.63      427.72     36.16 o 
  -3  33   3       17.94       19.10     12.07 o 
  -2  33   3       41.40       37.91     13.14 o 
  -1  33   3      201.44      192.63     21.86 o 
   0  33   3       45.56       45.58     15.25 o 
   1  33   3      434.31      461.12     37.50 o 
   2  33   3      117.71      117.94     20.18 o 
   3  33   3       69.71       67.95     15.12 o 
   4  33   3       49.64       61.81     18.13 o 
   5  33   3      478.28      608.97     60.51 o 
   6  33   3       50.77       29.33     14.75 o 
  -6  34   3        5.62       14.70     23.38 o 
  -5  34   3      318.67      351.72     35.57 o 
  -4  34   3      615.23      779.88     58.69 o 
  -3  34   3       48.18       63.58     14.50 o 
  -2  34   3      102.16      107.25     17.43 o 
  -1  34   3      101.90      125.87     18.45 o 
   0  34   3        3.79        1.68     12.08 o 
   1  34   3        3.93       13.69     10.37 o 
   2  34   3      131.67      151.76     23.20 o 
   3  34   3       98.79       89.73     17.60 o 
   4  34   3      105.62       82.73     17.75 o 
   5  34   3       94.42       64.48     16.75 o 
  -6  35   3       76.40       61.23     24.79 o 
  -5  35   3      410.33      443.24     55.64 o 
  -4  35   3       58.71       37.27     19.11 o 
  -3  35   3       92.71       77.68     17.81 o 
  -2  35   3      240.04      249.67     33.12 o 
  -1  35   3       27.25       58.66     16.07 o 
   0  35   3      167.29      150.49     20.48 o 
   1  35   3       32.31       35.26     12.68 o 
   2  35   3       94.22       95.06     14.39 o 
   3  35   3       20.08       35.54     13.13 o 
   4  35   3      186.63      170.27     23.50 o 
   5  35   3       32.34       29.20     11.21 o 
  -6  36   3       67.88       80.34     22.01 o 
  -5  36   3      105.84      100.43     21.22 o 
  -4  36   3      211.82      197.50     23.80 o 
  -3  36   3       10.89       23.41     11.50 o 
  -2  36   3      199.58      219.77     30.55 o 
  -1  36   3       21.55       30.99     16.10 o 
   0  36   3      492.77      512.58     56.03 o 
   1  36   3      186.96      173.43     24.12 o 
   2  36   3      279.16      242.38     31.58 o 
   3  36   3      176.75      148.43     20.51 o 
   4  36   3       48.80       60.49     14.01 o 
   5  36   3       14.11       11.38      9.69 o 
  -6  37   3        0.13       12.51     13.10 o 
  -5  37   3       10.71       31.35     10.42 o 
  -4  37   3       36.15       52.29     14.59 o 
  -3  37   3      487.78      577.67     46.28 o 
  -2  37   3      329.90      350.38     32.45 o 
  -1  37   3       53.01       54.00     23.29 o 
   0  37   3     1093.35     1385.91    110.43 o 
   1  37   3       48.54       55.97     13.76 o 
   2  37   3      210.74      174.97     22.90 o 
   3  37   3       36.35       35.74     12.77 o 
   4  37   3      171.62      123.15     19.24 o 
  -5  38   3      121.22      147.14     22.76 o 
  -4  38   3       10.19       13.74     15.97 o 
  -3  38   3      167.32      177.23     29.47 o 
  -2  38   3      305.83      383.98     33.68 o 
  -1  38   3       73.52       82.88     17.28 o 
   0  38   3      152.72      177.99     50.50 o 
   1  38   3      168.42      172.53     29.22 o 
   2  38   3      113.43      121.16     18.26 o 
   3  38   3      226.84      224.20     32.41 o 
   4  38   3      446.11      412.93     60.07 o 
  -5  39   3       86.66       74.58     24.73 o 
  -4  39   3       93.85       85.32     19.95 o 
  -3  39   3        0.17       20.34     16.75 o 
  -2  39   3       64.89       47.20     18.88 o 
  -1  39   3      159.30      143.79     20.47 o 
   0  39   3       73.45       73.49     19.71 o 
   1  39   3        3.90      -13.16     20.03 o 
   2  39   3       36.49       29.45     14.98 o 
   3  39   3      144.57      136.25     23.64 o 
   4  39   3        6.44        2.30     13.05 o 
  -4  40   3       31.40       30.43     14.70 o 
  -3  40   3       13.66       44.15     16.48 o 
  -2  40   3       82.87       78.89     17.16 o 
  -1  40   3      544.35      536.98     79.46 o 
   0  40   3       20.98       32.04     18.53 o 
   1  40   3       61.26       40.69     18.10 o 
   2  40   3       49.26       36.72     22.92 o 
   3  40   3       78.04       85.35     17.38 o 
  -4  41   3      421.12      445.74     62.93 o 
  -3  41   3       30.49       33.25     17.40 o 
  -2  41   3      142.83      160.63     29.72 o 
  -1  41   3      132.69       86.94     22.86 o 
   0  41   3       91.89       97.73     19.51 o 
   1  41   3      218.69      208.11     34.68 o 
   2  41   3      167.19      131.35     27.33 o 
   3  41   3       34.58       53.20     17.57 o 
  -3  42   3       54.15       62.99     15.81 o 
  -2  42   3      187.32      228.25     25.99 o 
  -1  42   3      100.26       83.98     20.02 o 
   0  42   3        6.96       30.08     14.17 o 
   1  42   3      106.74      127.63     21.69 o 
   2  42   3       33.86       38.48     13.81 o 
  -2  43   3       80.07       65.41     14.51 o 
  -1  43   3       46.15       41.65     21.92 o 
   0  43   3      128.45      102.79     21.91 o 
   1  43   3       21.18        2.12     12.82 o 
 -10   0   4        5.01       11.33     26.61 o 
  -9   0   4      122.93      124.69     25.54 o 
  -8   0   4       37.99       51.97     34.10 o 
  -7   0   4       11.45        7.54     15.50 o 
  -6   0   4       94.45       97.14     17.83 o 
  -5   0   4      532.40      587.29     19.10 o 
  -4   0   4       93.74      118.07     14.01 o 
  -3   0   4       42.95       38.08      6.49 o 
  -2   0   4     5120.22     5339.84     44.07 o 
  -1   0   4     2342.43     2136.28     60.27 o 
   0   0   4       50.50       46.15      6.78 o 
   1   0   4     5414.92     5036.30    285.42 o 
   2   0   4      437.84      420.69     26.59 o 
   3   0   4     3459.21     3742.61    204.26 o 
   4   0   4      201.42      312.49     46.77 o 
   5   0   4      184.28      109.91     27.74 o 
   6   0   4       45.78       64.66     35.26 o 
   7   0   4       11.24       61.96     30.07 o 
   8   0   4       50.90       38.33     19.21 o 
   9   0   4        3.95       39.77     30.93 o 
 -10   1   4       54.02       69.60     24.35 o 
  -9   1   4       34.19       44.74     11.95 o 
  -8   1   4       88.36       85.28     21.47 o 
  -7   1   4      204.39      224.76     21.44 o 
  -6   1   4      434.43      454.24     22.89 o 
  -5   1   4     1783.97     1824.77     31.43 o 
  -4   1   4      781.44      861.80     40.92 o 
  -3   1   4      140.35      131.13      7.17 o 
  -2   1   4     1377.28     1436.45     55.21 o 
  -1   1   4      719.30      611.98     17.46 o 
   0   1   4      516.75      487.05     10.92 o 
   1   1   4     2645.61     2538.20     62.94 o 
   2   1   4      243.41      256.44     10.71 o 
   3   1   4     2073.72     2621.99    109.02 o 
   4   1   4      462.72      598.16     29.78 o 
   5   1   4        6.60       11.26     29.70 o 
   6   1   4      198.25      212.01     30.87 o 
   7   1   4       39.80       71.14     19.76 o 
   8   1   4      134.88      119.05     53.96 o 
   9   1   4       30.07       28.27     15.32 o 
 -10   2   4      174.30      152.21     39.87 o 
  -9   2   4       52.00       49.29     15.36 o 
  -8   2   4      167.46      149.15     23.95 o 
  -7   2   4      198.34      222.74     19.41 o 
  -6   2   4      302.35      272.14     22.25 o 
  -5   2   4       73.24       86.61      8.99 o 
  -4   2   4     3274.31     3538.28     95.72 o 
  -3   2   4      852.77      838.73     34.49 o 
  -2   2   4     2716.65     3012.13    104.38 o 
  -1   2   4      383.85      317.16     14.38 o 
   0   2   4     3332.30     3095.69     71.03 o 
   1   2   4       17.95       15.86      4.40 o 
   2   2   4       38.01       34.27      3.10 o 
   3   2   4      167.81      253.30     30.53 o 
   4   2   4       13.45       24.90     11.03 o 
   5   2   4      572.24      583.94     67.67 o 
   6   2   4      223.08      255.45     41.13 o 
   7   2   4       30.23       73.94     30.50 o 
   8   2   4       36.22       55.75     19.36 o 
   9   2   4       42.57       30.83     13.73 o 
 -10   3   4        7.01       22.57     11.21 o 
  -9   3   4       51.08       57.11     19.20 o 
  -8   3   4       74.40      120.56     23.18 o 
  -7   3   4       68.51      113.40     33.00 o 
  -6   3   4      326.02      296.71     15.58 o 
  -5   3   4       21.02       37.91      8.46 o 
  -4   3   4      510.33      518.79     17.64 o 
  -3   3   4     2742.59     2850.97     80.66 o 
  -2   3   4     9273.66    10088.58    322.23 o 
  -1   3   4       18.44       13.98      4.66 o 
   0   3   4      419.23      380.36     14.84 o 
   1   3   4      277.91      259.42      5.94 o 
   2   3   4       29.96       20.77      5.47 o 
   3   3   4      138.07      154.46     11.93 o 
   4   3   4        0.41        7.49     12.26 o 
   5   3   4      266.36      236.60     31.49 o 
   6   3   4      110.50      101.84     23.14 o 
   7   3   4      352.93      363.27     39.11 o 
   8   3   4      268.30      228.84     29.57 o 
   9   3   4       33.92       36.40     18.35 o 
 -10   4   4       77.37       85.07     17.58 o 
  -9   4   4       80.38       87.23     20.54 o 
  -8   4   4      862.66     1030.37     78.98 o 
  -7   4   4      394.50      483.06     49.81 o 
  -6   4   4      184.20      170.20     16.42 o 
  -5   4   4      208.40      199.65     16.69 o 
  -4   4   4      308.79      315.43     10.05 o 
  -3   4   4     1874.12     2018.17     60.88 o 
  -2   4   4     2437.44     2634.02     67.03 o 
  -1   4   4      972.48      939.13     25.88 o 
   0   4   4      320.64      276.16     12.41 o 
   1   4   4      698.57      706.57     19.90 o 
   2   4   4      710.84      652.48     21.66 o 
   3   4   4      972.59     1084.99     46.57 o 
   4   4   4      132.65      111.06     16.22 o 
   5   4   4      400.46      442.79     39.85 o 
   6   4   4       37.61       40.60     16.26 o 
   7   4   4        4.76        6.41     17.63 o 
   8   4   4       85.41       87.16     29.18 o 
   9   4   4      125.57      116.23     27.25 o 
 -10   5   4       43.63       32.41     16.42 o 
  -9   5   4      220.73      210.65     41.61 o 
  -8   5   4      217.35      195.39     36.28 o 
  -7   5   4      226.04      221.50     26.17 o 
  -6   5   4      399.51      413.99     23.56 o 
  -5   5   4        8.15        9.40      7.88 o 
  -4   5   4      134.88      149.87     15.97 o 
  -3   5   4      545.53      525.60     22.92 o 
  -2   5   4      998.21      907.09     19.49 o 
  -1   5   4     2170.04     2255.36     70.34 o 
   0   5   4      155.21      160.16     11.01 o 
   1   5   4      225.56      241.88      8.13 o 
   2   5   4      182.15      233.92      8.78 o 
   3   5   4      140.56      155.30     14.35 o 
   4   5   4      135.34      146.79     13.91 o 
   5   5   4       67.75       52.09     10.59 o 
   6   5   4      155.25      239.42     27.79 o 
   7   5   4       58.64      119.51     28.71 o 
   8   5   4       36.86       30.77     11.41 o 
   9   5   4       43.73       24.39     22.62 o 
 -10   6   4       80.71       93.46     25.70 o 
  -9   6   4       34.31       34.28     16.14 o 
  -8   6   4      175.06      171.94     33.52 o 
  -7   6   4      303.96      308.85     20.76 o 
  -6   6   4       30.76       40.99     10.71 o 
  -5   6   4      295.33      293.48     19.18 o 
  -4   6   4     1377.62     1367.63     58.52 o 
  -3   6   4     5779.14     6236.08    152.71 o 
  -2   6   4      144.16      123.19      8.13 o 
  -1   6   4     4351.16     4684.94    140.59 o 
   0   6   4     1116.53      985.26     22.05 o 
   1   6   4      239.50      267.19      7.92 o 
   2   6   4       56.15       49.92      4.16 o 
   3   6   4       25.02       21.79      3.99 o 
   4   6   4      282.25      292.74     12.35 o 
   5   6   4      134.59      112.18     15.28 o 
   6   6   4      556.20      518.79     45.94 o 
   7   6   4      170.91      210.49     33.14 o 
   8   6   4      192.00      149.43     30.29 o 
   9   6   4       42.75       75.67     23.73 o 
 -10   7   4      201.12      179.43     38.38 o 
  -9   7   4      164.62      154.66     37.46 o 
  -8   7   4       11.97       29.15     13.11 o 
  -7   7   4      162.68      177.13     20.93 o 
  -6   7   4      989.69     1021.69     38.08 o 
  -5   7   4      587.67      605.28     22.44 o 
  -4   7   4      673.65      610.08     28.98 o 
  -3   7   4    10170.67    10719.10    261.98 o 
  -2   7   4      101.66       94.30      7.78 o 
  -1   7   4     1840.54     1799.85     59.72 o 
   0   7   4      163.96      171.01      9.41 o 
   1   7   4      178.77      183.04      9.04 o 
   2   7   4      638.27      597.52     33.21 o 
   3   7   4     1430.57     1430.79     43.76 o 
   4   7   4      502.29      535.61     23.40 o 
   5   7   4      323.80      337.04     16.77 o 
   6   7   4       52.89       88.69     13.88 o 
   7   7   4       31.32       27.30     17.95 o 
   8   7   4       13.26       23.70     18.20 o 
   9   7   4       52.36       41.78     27.28 o 
 -10   8   4        6.22       23.32     14.90 o 
  -9   8   4      440.33      434.41     64.92 o 
  -8   8   4       71.02       53.61     34.16 o 
  -7   8   4       27.06       34.15     10.10 o 
  -6   8   4     1258.30     1378.90     44.57 o 
  -5   8   4      113.54      103.67     14.31 o 
  -4   8   4     2505.62     2531.96     56.63 o 
  -3   8   4     2179.48     2530.00     98.38 o 
  -2   8   4     2050.59     2108.52     38.22 o 
  -1   8   4      311.67      272.32     12.87 o 
   0   8   4      344.27      289.19     11.96 o 
   1   8   4      234.65      235.50      9.10 o 
   2   8   4     1904.73     2152.43     86.60 o 
   3   8   4      555.10      449.86     20.92 o 
   4   8   4      329.35      346.07     20.60 o 
   5   8   4       86.25       81.86     13.11 o 
   6   8   4      179.63      185.84     23.47 o 
   7   8   4       79.18       29.40     25.94 o 
   8   8   4       30.29       22.60     22.11 o 
   9   8   4      120.52      133.99     26.25 o 
 -10   9   4      126.35       98.51     25.85 o 
  -9   9   4      272.34      233.21     51.31 o 
  -8   9   4      106.36       99.07     21.20 o 
  -7   9   4       49.18       37.17     13.30 o 
  -6   9   4      199.14      229.70     23.75 o 
  -5   9   4      287.25      314.15     13.98 o 
  -4   9   4       17.66       30.02      8.27 o 
  -3   9   4      309.78      346.13     35.10 o 
  -2   9   4     2723.35     2760.61     59.57 o 
  -1   9   4      311.21      325.68     10.63 o 
   0   9   4      338.44      327.61     14.54 o 
   1   9   4        6.27       30.26      7.73 o 
   2   9   4     3604.92     3953.43    100.06 o 
   3   9   4      389.49      380.42     22.03 o 
   4   9   4      648.92      658.57     20.46 o 
   5   9   4      171.95      153.41     14.49 o 
   6   9   4       20.93       17.38     18.11 o 
   7   9   4      634.25      676.12     96.42 o 
   8   9   4        3.37       12.79     22.33 o 
   9   9   4       19.37        2.13     36.89 o 
 -10  10   4      190.12      223.31     37.38 o 
  -9  10   4      150.03      145.27     24.33 o 
  -8  10   4      590.29      630.41     44.41 o 
  -7  10   4       24.47       13.66      8.81 o 
  -6  10   4     1028.45     1091.26     52.04 o 
  -5  10   4      154.36      149.24     23.14 o 
  -4  10   4      658.71      673.26     22.58 o 
  -3  10   4     4280.78     4515.03    122.57 o 
  -2  10   4      562.78      531.24     20.43 o 
  -1  10   4      441.40      428.10     12.70 o 
   0  10   4     4821.17     4874.04    101.64 o 
   1  10   4     1437.60     1455.08     40.33 o 
   2  10   4      223.73      239.14     10.81 o 
   3  10   4     1282.31     1394.08     36.30 o 
   4  10   4      432.17      372.22     11.24 o 
   5  10   4        4.50        5.96      7.01 o 
   6  10   4      613.54      573.26     26.45 o 
   7  10   4       26.18       32.67     19.17 o 
   8  10   4       56.98       42.59     14.46 o 
 -10  11   4      174.19      165.36     41.15 o 
  -9  11   4      139.69      108.05     26.36 o 
  -8  11   4       15.80       25.28     17.89 o 
  -7  11   4       17.71       16.78     11.70 o 
  -6  11   4     1895.43     1969.83     73.91 o 
  -5  11   4      850.85      926.64     40.02 o 
  -4  11   4      187.07      179.80     13.30 o 
  -3  11   4     2521.64     2515.43     70.34 o 
  -2  11   4      232.44      246.80     18.85 o 
  -1  11   4      924.35      730.42     20.38 o 
   0  11   4      252.72      247.47     16.98 o 
   1  11   4      837.31      858.17     32.62 o 
   2  11   4       60.23       80.40      7.31 o 
   3  11   4      504.21      476.96     17.73 o 
   4  11   4      148.68      147.86     10.50 o 
   5  11   4      108.57       92.35     13.58 o 
   6  11   4      209.46      223.15     32.85 o 
   7  11   4        9.96        9.92     10.26 o 
   8  11   4        0.77        5.49     21.05 o 
 -10  12   4       69.41       35.95     20.80 o 
  -9  12   4       30.30       39.48     21.04 o 
  -8  12   4      158.93      145.66     38.40 o 
  -7  12   4      360.65      395.23     32.32 o 
  -6  12   4      537.16      513.64     41.58 o 
  -5  12   4     3456.58     3674.04    247.24 o 
  -4  12   4       58.39       43.41      9.49 o 
  -3  12   4       71.61       87.67     11.70 o 
  -2  12   4     2259.08     2486.15     64.22 o 
  -1  12   4      268.12      302.47     17.68 o 
   0  12   4     1366.77     1636.47     97.47 o 
   1  12   4      379.61      361.47     11.65 o 
   2  12   4       57.87       63.11     10.46 o 
   3  12   4       62.19       65.74      8.76 o 
   4  12   4      184.57      194.77     12.99 o 
   5  12   4      310.60      225.58     17.18 o 
   6  12   4      681.11      770.93     47.57 o 
   7  12   4       41.99       71.62     15.06 o 
   8  12   4       21.60       27.51     32.02 o 
 -10  13   4        2.15        3.80     21.84 o 
  -9  13   4      286.22      202.96     46.11 o 
  -8  13   4      456.35      467.93     83.68 o 
  -7  13   4      131.84      185.03     23.73 o 
  -6  13   4       55.49       41.44     12.00 o 
  -5  13   4      545.60      518.88     54.82 o 
  -4  13   4      237.73      220.15     15.06 o 
  -3  13   4      489.89      419.69     14.82 o 
  -2  13   4     3518.34     3372.79     75.09 o 
  -1  13   4     2950.34     3213.83     68.73 o 
   0  13   4     4155.95     4409.59    139.42 o 
   1  13   4      143.98      137.55      9.84 o 
   2  13   4     2442.03     2630.67     48.94 o 
   3  13   4      137.54      122.08     12.14 o 
   4  13   4      201.61      164.93     12.57 o 
   5  13   4      276.30      262.21     33.56 o 
   6  13   4       32.02       -0.99     11.01 o 
   7  13   4       48.45       47.71     17.91 o 
   8  13   4       28.17       50.36     16.83 o 
 -10  14   4        2.63       -0.12     14.91 o 
  -9  14   4      140.90      178.53     55.21 o 
  -8  14   4      745.38      943.46     69.86 o 
  -7  14   4       17.44        2.75     10.59 o 
  -6  14   4       82.94       72.90     13.42 o 
  -5  14   4      125.91       89.23     11.89 o 
  -4  14   4     1110.96     1192.99     34.64 o 
  -3  14   4      519.59      458.63     21.68 o 
  -2  14   4      661.81      646.06     38.76 o 
  -1  14   4      457.47      487.39     19.82 o 
   0  14   4     3785.47     4195.67    107.68 o 
   1  14   4      224.96      218.44     10.10 o 
   2  14   4      681.67      794.21     24.86 o 
   3  14   4      671.06      696.12     18.29 o 
   4  14   4       25.41       25.67      3.99 o 
   5  14   4      118.87      123.09     14.41 o 
   6  14   4       49.30       34.35      7.65 o 
   7  14   4      134.91      117.03     22.05 o 
   8  14   4        9.44       63.88     32.27 o 
 -10  15   4      320.09      430.73     69.48 o 
  -9  15   4       74.70       79.30     18.22 o 
  -8  15   4      106.86      104.86     16.62 o 
  -7  15   4      229.42      271.73     27.94 o 
  -6  15   4      120.32       96.89     16.49 o 
  -5  15   4      206.22      192.79     14.51 o 
  -4  15   4     1184.05     1086.01     45.97 o 
  -3  15   4      238.94      197.82     22.23 o 
  -2  15   4     2466.19     2670.00     57.11 o 
  -1  15   4      445.90      412.15     15.19 o 
   0  15   4      126.93      118.12     18.47 o 
   1  15   4      529.89      529.93     23.14 o 
   2  15   4      409.82      387.17     13.94 o 
   3  15   4      198.63      221.83     19.05 o 
   4  15   4      190.08      185.71     12.65 o 
   5  15   4        6.18        9.61     11.24 o 
   6  15   4       11.45        9.93     14.43 o 
   7  15   4      175.49      181.60     28.16 o 
   8  15   4      131.74      113.99     26.94 o 
  -9  16   4       29.34       22.60     11.85 o 
  -8  16   4       39.77       43.53     17.27 o 
  -7  16   4      393.63      388.27     40.56 o 
  -6  16   4      147.94      135.45     18.09 o 
  -5  16   4     1012.48     1054.15     33.98 o 
  -4  16   4       31.56       22.44      6.90 o 
  -3  16   4      395.46      427.00     16.51 o 
  -2  16   4     1069.29     1058.61     30.48 o 
  -1  16   4     1564.15     1576.02     59.13 o 
   0  16   4      194.24      181.61     13.20 o 
   1  16   4        7.82       10.76      3.72 o 
   2  16   4        0.13        3.81      6.57 o 
   3  16   4      190.98      211.83     15.38 o 
   4  16   4       26.24       16.02      7.71 o 
   5  16   4       93.25      114.95     15.85 o 
   6  16   4       24.04       16.17     10.04 o 
   7  16   4       47.05       44.58     20.48 o 
   8  16   4       33.28       10.09     22.29 o 
  -9  17   4        2.25       17.28      8.56 o 
  -8  17   4      302.96      270.07     40.25 o 
  -7  17   4      119.04      121.19     16.01 o 
  -6  17   4       19.26       12.76     10.29 o 
  -5  17   4      736.55      730.79     29.41 o 
  -4  17   4       31.08       22.95      7.58 o 
  -3  17   4      482.21      429.47     20.26 o 
  -2  17   4      160.44      143.46     10.97 o 
  -1  17   4      793.45      742.29     26.39 o 
   0  17   4      608.44      580.72     16.10 o 
   1  17   4      823.38      732.81     24.78 o 
   2  17   4      257.72      302.17     16.53 o 
   3  17   4       20.56        6.87      7.88 o 
   4  17   4       25.73       19.12      4.41 o 
   5  17   4       64.33       72.80      8.94 o 
   6  17   4      114.62       87.56     15.73 o 
   7  17   4       23.31        2.62     37.18 o 
   8  17   4        1.16      -54.17     36.12 o 
  -9  18   4        0.13        2.10     21.32 o 
  -8  18   4       69.44       89.01     20.67 o 
  -7  18   4      252.60      261.47     30.27 o 
  -6  18   4      214.98      249.16     22.79 o 
  -5  18   4      135.51      137.79     15.08 o 
  -4  18   4     1255.59     1311.28     47.97 o 
  -3  18   4     3362.82     3603.36    109.69 o 
  -2  18   4      227.77      209.92     19.66 o 
  -1  18   4      235.88      222.06     20.65 o 
   0  18   4      556.34      556.26     28.39 o 
   1  18   4     1535.84     1586.91     39.39 o 
   2  18   4       71.77       65.80      9.82 o 
   3  18   4       65.72       38.31     14.39 o 
   4  18   4      335.18      308.43     23.48 o 
   5  18   4       18.73       25.62     12.39 o 
   6  18   4       33.42       26.98     18.03 o 
   7  18   4       24.49       28.95     12.98 o 
   8  18   4      229.37      222.27     62.53 o 
  -9  19   4        5.32       16.76     14.37 o 
  -8  19   4       92.46       92.44     14.16 o 
  -7  19   4      402.83      361.59     47.66 o 
  -6  19   4      511.40      573.67     42.71 o 
  -5  19   4       62.29       50.94      9.87 o 
  -4  19   4     1403.12     1307.17     46.89 o 
  -3  19   4      234.41      222.84     25.73 o 
  -2  19   4      404.31      439.30     17.33 o 
  -1  19   4       81.93       87.22      8.38 o 
   0  19   4     1391.18     1455.15     48.46 o 
   1  19   4      420.73      401.45     20.40 o 
   2  19   4      819.17      857.63     33.81 o 
   3  19   4      203.58      189.56     17.26 o 
   4  19   4      560.49      571.18     28.97 o 
   5  19   4      103.02       85.64     11.25 o 
   6  19   4       97.96       69.95     19.79 o 
   7  19   4       10.71        7.32     15.49 o 
   8  19   4       50.76       44.78     22.57 o 
  -9  20   4       28.82       64.50     29.08 o 
  -8  20   4      208.03      185.74     25.89 o 
  -7  20   4       30.96       32.18     10.09 o 
  -6  20   4      254.31      241.37     28.74 o 
  -5  20   4      404.22      445.43     20.75 o 
  -4  20   4      406.51      391.68     17.59 o 
  -3  20   4      126.05      118.76     16.29 o 
  -2  20   4      575.57      587.06     18.70 o 
  -1  20   4      243.20      258.40     21.96 o 
   0  20   4      809.77      858.71     23.34 o 
   1  20   4     1004.25     1012.08     29.97 o 
   2  20   4     1810.39     1953.03     61.49 o 
   3  20   4      503.45      475.50     23.25 o 
   4  20   4      289.89      295.71     23.65 o 
   5  20   4      113.06       86.06     15.31 o 
   6  20   4       95.59       89.91     16.40 o 
   7  20   4       14.04       -1.99     35.54 o 
   8  20   4        6.01       -8.56     49.90 o 
  -9  21   4      140.52      136.62     29.98 o 
  -8  21   4       65.27       63.89     22.23 o 
  -7  21   4       37.33       22.51     13.30 o 
  -6  21   4      422.09      392.51     43.50 o 
  -5  21   4      235.10      233.89     23.72 o 
  -4  21   4       50.08       28.76      6.57 o 
  -3  21   4       88.41       80.72     10.67 o 
  -2  21   4      427.35      425.36     52.22 o 
  -1  21   4      824.38      888.30     25.72 o 
   0  21   4      341.24      336.92     14.17 o 
   1  21   4      370.37      339.53     29.98 o 
   2  21   4        1.78       -0.49      5.78 o 
   3  21   4      275.88      227.05     14.52 o 
   4  21   4      259.15      254.48     24.33 o 
   5  21   4      290.03      235.89     27.00 o 
   6  21   4       29.44       28.90     17.31 o 
   7  21   4       10.48      -13.83     28.72 o 
  -9  22   4       11.45       20.47     15.13 o 
  -8  22   4        9.50       17.50     11.88 o 
  -7  22   4       36.33       23.52     10.95 o 
  -6  22   4       68.62       44.01     17.88 o 
  -5  22   4       31.82       19.79     10.53 o 
  -4  22   4      174.89      174.31     16.25 o 
  -3  22   4       85.48       78.93     10.16 o 
  -2  22   4     1375.42     1384.75     87.29 o 
  -1  22   4      559.60      592.24     33.16 o 
   0  22   4      121.45      115.85     12.43 o 
   1  22   4      320.08      312.88     11.96 o 
   2  22   4      462.96      480.15     36.93 o 
   3  22   4      753.49      732.96     47.04 o 
   4  22   4      156.09      129.68     20.29 o 
   5  22   4      105.72       86.52     13.76 o 
   6  22   4       13.57       29.01     19.53 o 
   7  22   4       81.61      101.01     31.08 o 
  -9  23   4       31.48       42.19     19.90 o 
  -8  23   4        0.19       24.65     14.35 o 
  -7  23   4      219.56      182.35     24.59 o 
  -6  23   4       26.02       25.33      7.93 o 
  -5  23   4      373.07      295.95     25.87 o 
  -4  23   4      590.74      559.29     24.89 o 
  -3  23   4      417.14      437.06     19.65 o 
  -2  23   4      703.87      750.53     60.69 o 
  -1  23   4      273.80      281.24     22.04 o 
   0  23   4       51.36       24.83     11.91 o 
   1  23   4      592.25      632.69     26.63 o 
   2  23   4       32.02       14.54     15.64 o 
   3  23   4      319.63      346.02     34.60 o 
   4  23   4      181.86      202.50     20.09 o 
   5  23   4       48.65       46.19     11.99 o 
   6  23   4       32.12       18.70     10.78 o 
   7  23   4        6.67       19.04     14.70 o 
  -9  24   4      144.04      165.14     32.76 o 
  -8  24   4       14.57       23.42     13.16 o 
  -7  24   4      391.44      360.70     49.49 o 
  -6  24   4        8.54       13.33     10.28 o 
  -5  24   4       75.39       73.76     10.80 o 
  -4  24   4       33.15       21.01      6.51 o 
  -3  24   4      501.93      550.81     27.06 o 
  -2  24   4      385.49      401.97     16.66 o 
  -1  24   4      118.71      125.88     12.06 o 
   0  24   4       57.78       68.72      8.64 o 
   1  24   4      241.80      235.35     25.23 o 
   2  24   4      962.67      971.05     48.04 o 
   3  24   4      150.81      155.24     21.51 o 
   4  24   4      206.16      229.95     28.10 o 
   5  24   4       14.87       18.75     11.61 o 
   6  24   4        7.80        1.92      9.37 o 
   7  24   4       31.84       48.32     19.07 o 
  -8  25   4      113.90      101.14     24.58 o 
  -7  25   4       65.72       46.73     18.35 o 
  -6  25   4       16.15       14.78      7.45 o 
  -5  25   4       24.84       36.41      9.20 o 
  -4  25   4      145.47      131.61     16.63 o 
  -3  25   4       42.07       59.28     12.58 o 
  -2  25   4      108.76      102.90     13.51 o 
  -1  25   4       30.91       41.08      7.42 o 
   0  25   4      133.90      106.82     13.19 o 
   1  25   4      146.21      140.78     15.75 o 
   2  25   4      523.01      606.46     45.59 o 
   3  25   4      971.89      927.34     61.91 o 
   4  25   4      150.42      188.07     21.24 o 
   5  25   4      165.91      154.12     18.43 o 
   6  25   4       22.09       27.88     11.79 o 
   7  25   4       16.65      -13.48     22.46 o 
  -8  26   4       23.74       43.94     14.91 o 
  -7  26   4      130.89      167.20     23.86 o 
  -6  26   4        9.04       17.28     14.97 o 
  -5  26   4       35.28       23.15      7.18 o 
  -4  26   4      189.73      163.19     16.53 o 
  -3  26   4      125.91      140.88     13.74 o 
  -2  26   4       30.55       31.03      7.41 o 
  -1  26   4       18.55       23.51      5.56 o 
   0  26   4      300.82      303.06     16.49 o 
   1  26   4      260.69      243.30     21.60 o 
   2  26   4      258.59      273.03     27.27 o 
   3  26   4     2175.06     2532.73    113.91 o 
   4  26   4      131.88      122.50     17.39 o 
   5  26   4       97.04      109.83     15.19 o 
   6  26   4        2.71        2.11     17.34 o 
   7  26   4        3.34       22.20     15.28 o 
  -8  27   4       97.26       81.08     21.10 o 
  -7  27   4      165.41      144.98     27.11 o 
  -6  27   4      138.30      125.97     21.81 o 
  -5  27   4      107.78       91.75     15.00 o 
  -4  27   4      508.04      475.20     35.29 o 
  -3  27   4       32.29       22.20     10.88 o 
  -2  27   4      338.40      315.57     26.61 o 
  -1  27   4      125.58      123.70     11.49 o 
   0  27   4       20.95       19.31      7.23 o 
   1  27   4       35.03       25.66     10.55 o 
   2  27   4       12.75       30.42     12.19 o 
   3  27   4      169.08      118.89     21.18 o 
   4  27   4      173.00      137.75     19.76 o 
   5  27   4      143.67      121.78     18.71 o 
   6  27   4      180.30      192.49     27.95 o 
   7  27   4       29.63       21.19     24.54 o 
  -8  28   4       20.16       64.58     16.52 o 
  -7  28   4       21.26       38.48     14.80 o 
  -6  28   4       49.80       55.54     17.72 o 
  -5  28   4      141.18      125.39     18.19 o 
  -4  28   4        0.61        1.40     16.29 o 
  -3  28   4      367.46      391.49     32.27 o 
  -2  28   4       97.16       97.52     14.94 o 
  -1  28   4       33.59       37.55      8.55 o 
   0  28   4      312.53      311.03     22.36 o 
   1  28   4      105.97      104.17     17.04 o 
   2  28   4      205.32      188.89     20.72 o 
   3  28   4      141.52      128.15     16.44 o 
   4  28   4       36.15       38.73     12.33 o 
   5  28   4      194.30      139.81     14.98 o 
   6  28   4       33.18       31.74     17.93 o 
  -8  29   4      136.86      175.07     22.94 o 
  -7  29   4       20.68       39.71     13.30 o 
  -6  29   4      195.74      188.36     45.65 o 
  -5  29   4        0.80        2.76      9.49 o 
  -4  29   4      916.08     1057.18     47.13 o 
  -3  29   4      142.28      171.85     16.28 o 
  -2  29   4      211.82      260.69     23.24 o 
  -1  29   4      119.28      121.72     14.81 o 
   0  29   4       33.87       40.36     11.39 o 
   1  29   4     1106.92     1317.24     65.04 o 
   2  29   4      256.21      243.87     26.42 o 
   3  29   4       62.24       56.11     20.39 o 
   4  29   4      217.32      224.70     26.51 o 
   5  29   4       43.94       38.30     12.68 o 
   6  29   4       18.97       17.22     11.98 o 
  -7  30   4       99.66       68.29     19.45 o 
  -6  30   4       13.22       15.40     10.84 o 
  -5  30   4       15.34       17.78     10.98 o 
  -4  30   4       30.66       35.64     11.48 o 
  -3  30   4      178.47      171.12     21.59 o 
  -2  30   4      163.58      184.60     18.40 o 
  -1  30   4       95.44      106.43     15.19 o 
   0  30   4       50.54       45.88     14.70 o 
   1  30   4      130.24      112.30     17.32 o 
   2  30   4       68.88       45.59     18.41 o 
   3  30   4       99.39      101.76     15.46 o 
   4  30   4      315.42      303.33     31.18 o 
   5  30   4      111.67      115.82     15.17 o 
   6  30   4        9.90       12.97      9.75 o 
  -7  31   4       15.02       10.33     15.50 o 
  -6  31   4        7.28       26.77     12.06 o 
  -5  31   4       66.00       83.63     16.75 o 
  -4  31   4        8.51       16.42     10.55 o 
  -3  31   4      183.37      198.97     20.17 o 
  -2  31   4      112.05      100.30     14.05 o 
  -1  31   4       81.13       81.18      9.60 o 
   0  31   4      101.55      120.12     37.09 o 
   1  31   4      166.49      193.16     19.27 o 
   2  31   4      119.66      116.95     17.48 o 
   3  31   4       14.25       29.34      9.06 o 
   4  31   4      266.02      265.98     31.53 o 
   5  31   4       37.32       43.09     15.86 o 
   6  31   4       74.05       61.98     20.54 o 
  -7  32   4       35.24       22.40     23.38 o 
  -6  32   4        1.64       12.99     18.02 o 
  -5  32   4      180.47      182.47     25.88 o 
  -4  32   4      355.64      397.14     36.16 o 
  -3  32   4      396.53      337.81     32.49 o 
  -2  32   4      111.99       96.62     14.62 o 
  -1  32   4       90.34       95.24     15.66 o 
   0  32   4      375.91      331.89     35.10 o 
   1  32   4      126.83       85.25     16.16 o 
   2  32   4       93.29      101.64     19.65 o 
   3  32   4       62.18       68.28     14.99 o 
   4  32   4       34.82       29.75     18.76 o 
   5  32   4       18.02        1.85     10.90 o 
  -7  33   4       34.23       40.48     15.93 o 
  -6  33   4       14.61       13.86     18.63 o 
  -5  33   4      201.18      203.67     25.78 o 
  -4  33   4        9.58       21.79      9.56 o 
  -3  33   4       81.69       77.86     14.36 o 
  -2  33   4       13.61       23.45     13.32 o 
  -1  33   4       63.83       65.71     15.80 o 
   0  33   4      352.09      385.92     31.13 o 
   1  33   4      150.32      171.81     27.91 o 
   2  33   4      209.98      165.71     21.57 o 
   3  33   4       53.06       21.76     13.69 o 
   4  33   4       58.09       43.09     13.50 o 
   5  33   4       83.57      106.29     19.93 o 
  -6  34   4       17.26       21.71     10.41 o 
  -5  34   4      177.04      148.49     21.65 o 
  -4  34   4       52.79       48.16     19.43 o 
  -3  34   4      178.63      170.83     18.31 o 
  -2  34   4      177.27      226.36     38.82 o 
  -1  34   4       45.18        6.66     17.99 o 
   0  34   4        6.48        1.64      9.61 o 
   1  34   4       12.17       -1.58     23.76 o 
   2  34   4      123.94      152.98     15.74 o 
   3  34   4      277.32      245.87     25.76 o 
   4  34   4       30.18       32.30     10.52 o 
   5  34   4        0.99      -11.82     15.68 o 
  -6  35   4       25.41       23.54     13.75 o 
  -5  35   4       39.59       44.51     20.29 o 
  -4  35   4      107.28      106.06     22.91 o 
  -3  35   4      108.84      131.99     18.73 o 
  -2  35   4      833.70      904.71     99.09 o 
  -1  35   4      245.15      245.39     29.68 o 
   0  35   4      183.32      159.27     18.75 o 
   1  35   4      287.09      270.85     27.28 o 
   2  35   4      518.95      627.01     46.88 o 
   3  35   4      370.14      390.13     37.91 o 
   4  35   4      107.86       62.92     15.83 o 
   5  35   4       76.96       82.99     18.89 o 
  -6  36   4       35.17       22.56     12.68 o 
  -5  36   4       54.18       44.56     14.09 o 
  -4  36   4       12.17       16.13     10.47 o 
  -3  36   4       38.03       24.46     12.53 o 
  -2  36   4       54.21       18.19     22.03 o 
  -1  36   4       58.66       48.89     14.66 o 
   0  36   4       76.76      100.93     19.30 o 
   1  36   4       25.43       15.83     18.40 o 
   2  36   4       18.68        9.57     11.33 o 
   3  36   4      109.02      116.36     19.76 o 
   4  36   4      151.80       79.91     21.36 o 
  -5  37   4        4.95       16.81     11.37 o 
  -4  37   4       32.05       80.89     14.99 o 
  -3  37   4       58.54       65.32     18.67 o 
  -2  37   4       21.28       21.68     15.08 o 
  -1  37   4      198.66      215.34     53.87 o 
   0  37   4       33.80       36.78     18.61 o 
   1  37   4      138.89      153.82     17.48 o 
   2  37   4       93.47      127.40     15.12 o 
   3  37   4        3.98       28.54     11.09 o 
   4  37   4       28.05       21.89     10.03 o 
  -5  38   4      123.23      119.91     25.69 o 
  -4  38   4        4.64        5.43     11.82 o 
  -3  38   4      248.13      245.36     32.71 o 
  -2  38   4        9.06       23.37     15.56 o 
  -1  38   4       65.36       72.06     20.89 o 
   0  38   4       59.88       62.78     18.13 o 
   1  38   4      158.54      205.37     23.92 o 
   2  38   4      102.09       96.30     16.79 o 
   3  38   4       75.75       67.62     20.41 o 
   4  38   4       56.67       53.03     15.04 o 
  -5  39   4       38.48       27.27     15.64 o 
  -4  39   4        2.19       23.08     11.14 o 
  -3  39   4      108.34      122.10     24.38 o 
  -2  39   4      122.00       98.35     22.53 o 
  -1  39   4       54.15       57.62     19.97 o 
   0  39   4       69.76       64.38     15.62 o 
   1  39   4        8.71        7.06     12.96 o 
   2  39   4       14.39       11.01     14.79 o 
   3  39   4      272.22      247.35     33.95 o 
  -4  40   4       47.31       28.13     15.97 o 
  -3  40   4       49.37       35.33     28.17 o 
  -2  40   4       61.69       51.01     17.11 o 
  -1  40   4       11.60       31.17     19.58 o 
   0  40   4      130.49      129.55     23.52 o 
   1  40   4      119.27      125.74     25.09 o 
   2  40   4       31.95       33.74     17.03 o 
   3  40   4      114.22      100.61     16.58 o 
  -3  41   4       70.53      114.13     25.17 o 
  -2  41   4       77.62       72.49     18.41 o 
  -1  41   4       18.08       12.00     18.25 o 
   0  41   4        9.51       16.35     14.50 o 
   1  41   4       32.82        6.88     15.97 o 
   2  41   4        2.09        9.56     21.24 o 
  -3  42   4       52.15       55.40     18.41 o 
  -2  42   4       19.17       15.87     16.98 o 
  -1  42   4        3.79       46.42     16.97 o 
   0  42   4       39.19       47.25     14.48 o 
   1  42   4       78.42       77.70     17.82 o 
  -1  43   4       12.96       37.83     17.00 o 
   0  43   4       32.40       22.44     18.15 o 
 -10   0   5       34.65       53.08     21.58 o 
  -9   0   5      102.37      188.82     61.79 o 
  -8   0   5       92.89       70.34     26.46 o 
  -7   0   5       53.32       45.72     16.24 o 
  -6   0   5      153.04      147.31     14.77 o 
  -5   0   5     1876.47     1866.22     63.64 o 
  -4   0   5     2602.59     2771.11    124.82 o 
  -3   0   5      913.36      927.53     24.57 o 
  -2   0   5     3958.06     3993.88    156.96 o 
  -1   0   5     1333.08     1470.75     77.73 o 
   0   0   5     1392.82     1448.26    162.67 o 
   1   0   5       91.15      123.97     33.98 o 
   2   0   5      120.19      123.20     15.91 o 
   3   0   5      182.81      170.52     27.84 o 
   4   0   5      102.84      133.10     22.17 o 
   5   0   5      155.23      195.63     31.68 o 
   6   0   5      725.32      697.77    103.04 o 
   7   0   5      959.43     1079.27    111.60 o 
 -10   1   5      112.89       77.07     29.04 o 
  -9   1   5       25.20       49.20     21.17 o 
  -8   1   5      156.59      161.87     32.24 o 
  -7   1   5      195.41      164.05     18.40 o 
  -6   1   5      283.93      265.82     15.71 o 
  -5   1   5      297.39      313.60     15.14 o 
  -4   1   5      326.66      297.28     21.47 o 
  -3   1   5     1005.63     1122.91     68.61 o 
  -2   1   5      579.46      665.39     22.38 o 
  -1   1   5     2802.66     2944.05    116.84 o 
   0   1   5     3063.98     3734.66     79.17 o 
   1   1   5      868.67      894.95     17.14 o 
   2   1   5      882.28      953.22     35.80 o 
   3   1   5      318.69      407.32     36.34 o 
   4   1   5      253.76      291.24     38.53 o 
   5   1   5       60.32       88.33     17.46 o 
   6   1   5      163.23      183.12     27.42 o 
   7   1   5       99.25      119.12     27.34 o 
   8   1   5      108.99      131.07     34.40 o 
 -10   2   5       95.22       91.43     36.24 o 
  -9   2   5       90.24      123.23     34.97 o 
  -8   2   5      962.86      946.19     91.38 o 
  -7   2   5      114.16      116.30     17.60 o 
  -6   2   5       27.78       30.06     11.25 o 
  -5   2   5      311.40      344.53     11.10 o 
  -4   2   5     1566.35     1485.68     56.63 o 
  -3   2   5      689.17      711.32     37.20 o 
  -2   2   5      209.18      197.02     10.42 o 
  -1   2   5     1437.13     1480.89     53.90 o 
   0   2   5      336.07      382.54     19.57 o 
   1   2   5      125.57      158.91     10.89 o 
   2   2   5       28.25       24.52      7.12 o 
   3   2   5      801.52      798.84     33.95 o 
   4   2   5      114.30      146.56     27.48 o 
   5   2   5      142.35      144.60     17.46 o 
   6   2   5      465.81      533.90     54.01 o 
   7   2   5      635.16      665.62    108.72 o 
   8   2   5       39.28       65.73     19.56 o 
 -10   3   5      258.25      287.86     50.18 o 
  -9   3   5      388.06      355.59     54.51 o 
  -8   3   5      749.30      883.83     85.50 o 
  -7   3   5      203.87      190.16     23.84 o 
  -6   3   5       64.89       51.23     14.04 o 
  -5   3   5       20.98       27.20      6.28 o 
  -4   3   5     1218.32     1448.63     61.83 o 
  -3   3   5      155.19      205.47     28.27 o 
  -2   3   5      734.43      682.77     23.56 o 
  -1   3   5     1174.64     1203.58     66.27 o 
   0   3   5      541.35      506.36     13.35 o 
   1   3   5       21.37       35.71      8.61 o 
   2   3   5      106.75      118.44      8.21 o 
   3   3   5      466.72      507.17     27.71 o 
   4   3   5       49.07       69.71     19.28 o 
   5   3   5       37.30       51.74     13.34 o 
   6   3   5      101.29       95.37     50.48 o 
   7   3   5      502.93      776.23    150.46 o 
   8   3   5       91.80       79.75     22.02 o 
 -10   4   5       14.94       40.39     20.65 o 
  -9   4   5       80.43       74.42     15.94 o 
  -8   4   5       22.05       20.73     19.52 o 
  -7   4   5      655.82      694.16     30.09 o 
  -6   4   5      311.22      339.14     17.47 o 
  -5   4   5      564.83      487.34     17.82 o 
  -4   4   5     1077.89     1070.70     49.45 o 
  -3   4   5     3968.33     4259.65    115.51 o 
  -2   4   5     1453.01     1561.27     84.99 o 
  -1   4   5     1197.47     1177.01     88.00 o 
   0   4   5      142.19      145.36      9.03 o 
   1   4   5     1111.74     1166.96     35.96 o 
   2   4   5       68.02       77.08      7.36 o 
   3   4   5       15.65       23.00     17.22 o 
   4   4   5       10.97       17.59     10.13 o 
   5   4   5      151.69      184.84     20.74 o 
   6   4   5      585.71      601.92     55.09 o 
   7   4   5      106.70      195.46     44.59 o 
   8   4   5      203.82      225.82     39.26 o 
 -10   5   5       30.54       26.57     13.83 o 
  -9   5   5      146.08      142.75     20.64 o 
  -8   5   5       49.92       41.46     20.28 o 
  -7   5   5      237.26      249.94     28.28 o 
  -6   5   5      273.40      299.02     23.39 o 
  -5   5   5      252.59      251.42     32.73 o 
  -4   5   5      101.17      115.10     16.13 o 
  -3   5   5      279.24      360.39     29.34 o 
  -1   5   5      966.54      953.36     34.62 o 
   0   5   5       53.60       50.99      5.38 o 
   1   5   5      679.76      683.46     31.93 o 
   2   5   5      452.38      473.58     27.77 o 
   3   5   5      482.40      467.54     31.58 o 
   4   5   5      141.79      133.34     21.07 o 
   5   5   5      142.63      192.08     22.24 o 
   6   5   5      193.35      213.81     28.21 o 
   7   5   5       31.13       63.53     24.23 o 
   8   5   5       33.94       35.28     13.35 o 
 -10   6   5       44.21       50.55     16.42 o 
  -9   6   5       26.18       31.96     26.42 o 
  -8   6   5       83.64       87.23     21.64 o 
  -7   6   5       69.21       43.33     16.04 o 
  -6   6   5      142.60      138.76     15.95 o 
  -5   6   5     1780.27     1762.10     67.23 o 
  -4   6   5     3192.44     3500.93     65.17 o 
  -3   6   5      275.34      253.82     21.64 o 
  -2   6   5      724.34      813.73     42.49 o 
  -1   6   5      390.66      393.57     16.11 o 
   0   6   5      624.97      634.70     18.94 o 
   1   6   5      167.47      168.44     12.46 o 
   2   6   5     1166.06     1393.87     53.66 o 
   3   6   5      231.97      212.40     14.23 o 
   4   6   5      160.28      162.25     22.76 o 
   5   6   5      649.95      654.13     82.18 o 
   6   6   5      195.56      227.29     33.66 o 
   7   6   5      392.83      357.05     52.05 o 
   8   6   5        1.91       -8.64     17.29 o 
 -10   7   5       44.99       38.64     19.45 o 
  -9   7   5      223.37      215.80     35.94 o 
  -8   7   5      228.44      198.45     35.62 o 
  -7   7   5      923.02      933.67     28.73 o 
  -6   7   5      314.96      317.43     23.54 o 
  -5   7   5      148.54      163.75     18.55 o 
  -4   7   5       80.31      139.62     14.30 o 
  -3   7   5       77.27       56.89      9.05 o 
  -2   7   5      291.82      274.78     18.38 o 
  -1   7   5     1481.32     1447.46     54.30 o 
   0   7   5     1619.98     1573.95     44.66 o 
   1   7   5      194.00      198.32      9.46 o 
   2   7   5       42.35       37.80      5.10 o 
   3   7   5      305.81      289.54     11.75 o 
   4   7   5     1222.66     1316.83     76.61 o 
   5   7   5      815.07      882.39    112.01 o 
   6   7   5      199.60      213.49     25.18 o 
   7   7   5       87.16       63.15     18.76 o 
   8   7   5       11.00        5.83     10.50 o 
 -10   8   5       80.07       76.75     19.28 o 
  -9   8   5       84.73      106.31     38.48 o 
  -8   8   5      334.87      353.91     51.38 o 
  -7   8   5      535.32      501.67     56.17 o 
  -6   8   5      258.89      233.36     31.84 o 
  -5   8   5       13.54       18.56      9.78 o 
  -4   8   5      321.19      330.08     19.67 o 
  -3   8   5      150.22      186.73     13.51 o 
  -2   8   5      407.28      412.27     30.76 o 
  -1   8   5     1754.80     1706.61     62.18 o 
   0   8   5     1879.08     1959.58     80.53 o 
   1   8   5      128.03      137.31      9.53 o 
   2   8   5       31.24       41.19      5.77 o 
   3   8   5      294.45      333.14      8.93 o 
   4   8   5     1180.30     1260.40     58.72 o 
   5   8   5        2.41       10.27     17.10 o 
   6   8   5       92.84       86.50     21.61 o 
   7   8   5        8.15       16.99     34.20 o 
   8   8   5       54.86       74.40     22.90 o 
 -10   9   5       51.94       53.50     21.23 o 
  -9   9   5       18.92       31.92     23.12 o 
  -8   9   5       52.96       40.69     15.19 o 
  -7   9   5      188.17      176.33     18.96 o 
  -6   9   5      239.05      264.18     27.76 o 
  -5   9   5      236.93      249.00     26.71 o 
  -4   9   5      281.57      308.41     21.52 o 
  -3   9   5       95.28       76.26      6.98 o 
  -2   9   5     1752.10     1628.97     76.80 o 
  -1   9   5      129.26      109.03     13.98 o 
   0   9   5     1312.87     1319.21     42.01 o 
   1   9   5      797.28      830.22     32.03 o 
   2   9   5      611.25      577.18     22.75 o 
   3   9   5      175.33      226.00     14.64 o 
   4   9   5      119.29      150.08     19.96 o 
   5   9   5      126.53      145.06     20.60 o 
   6   9   5       14.72       40.12     12.54 o 
   7   9   5       47.07       67.03     22.72 o 
   8   9   5       92.66       94.60     26.28 o 
 -10  10   5      132.68      138.25     27.75 o 
  -9  10   5      115.96       99.13     26.47 o 
  -8  10   5        1.27      -11.00     10.10 o 
  -7  10   5      121.70      129.41     17.41 o 
  -6  10   5      111.24       91.30     14.45 o 
  -5  10   5      680.86      692.55     29.38 o 
  -4  10   5      398.67      376.28     16.57 o 
  -3  10   5      179.03      188.63     18.19 o 
  -2  10   5     1331.17     1280.09     47.64 o 
  -1  10   5     2268.92     2252.37     87.93 o 
   0  10   5     1150.55     1170.88     35.60 o 
   1  10   5      199.46      160.97     12.13 o 
   2  10   5       29.30       26.04      4.40 o 
   3  10   5      229.12      214.34     14.29 o 
   4  10   5      600.76      495.43     25.68 o 
   5  10   5      188.10      203.94     21.15 o 
   6  10   5       34.34        4.16     25.28 o 
   7  10   5       70.05       59.36     16.20 o 
   8  10   5       66.70       63.93     21.06 o 
 -10  11   5       12.06       27.21     11.92 o 
  -9  11   5      100.40       50.78     22.59 o 
  -8  11   5       57.22       49.77     14.24 o 
  -7  11   5      243.68      218.90     41.11 o 
  -6  11   5      194.35      202.97     18.91 o 
  -5  11   5      355.16      353.02     39.25 o 
  -4  11   5       59.75       65.25      6.74 o 
  -3  11   5     1047.15     1080.89     45.65 o 
  -2  11   5      133.17      142.59     12.31 o 
  -1  11   5     2964.48     3209.50    126.46 o 
   0  11   5      938.28      871.14     31.00 o 
   1  11   5     1578.25     1589.84     46.58 o 
   2  11   5      329.93      346.09     15.88 o 
   3  11   5      111.12       96.91     12.07 o 
   4  11   5     1138.69     1201.60     44.17 o 
   5  11   5       21.76       17.85      8.45 o 
   6  11   5        3.81        2.05     12.81 o 
   7  11   5       54.27       45.77     14.92 o 
   8  11   5       12.23       36.64     18.15 o 
 -10  12   5      106.30      113.89     29.35 o 
  -9  12   5      249.48      274.95     32.32 o 
  -8  12   5      330.77      327.32     47.33 o 
  -7  12   5      746.65      687.34     26.70 o 
  -6  12   5      377.40      419.20     49.71 o 
  -5  12   5       75.79       56.98      9.52 o 
  -4  12   5       77.56       57.55      9.51 o 
  -3  12   5      103.95      121.98     14.41 o 
  -2  12   5      199.56      192.81     16.53 o 
  -1  12   5     2632.12     2819.83     81.10 o 
   0  12   5      261.80      281.43     19.90 o 
   1  12   5      410.40      471.93     23.27 o 
   2  12   5       50.49       51.47      6.66 o 
   3  12   5       12.68        7.22      5.99 o 
   4  12   5     1209.03     1274.61     46.54 o 
   5  12   5       27.78       34.15     11.13 o 
   6  12   5      127.91      150.61     55.07 o 
   7  12   5       25.39       19.30     14.60 o 
   8  12   5       87.84      107.30     20.52 o 
 -10  13   5       43.70       45.93     23.76 o 
  -9  13   5      143.19      153.24     29.66 o 
  -8  13   5      188.89      164.08     28.48 o 
  -7  13   5      992.78      980.35     54.67 o 
  -6  13   5      791.39      808.64     45.76 o 
  -5  13   5      392.64      359.98     16.13 o 
  -4  13   5       46.20       48.64      9.26 o 
  -3  13   5      268.49      293.48     23.58 o 
  -2  13   5     1180.89     1145.39     42.20 o 
  -1  13   5     1032.33     1178.22     45.70 o 
   0  13   5     1505.95     1488.76     54.75 o 
   1  13   5       50.32       51.09      6.32 o 
   2  13   5        8.09       12.03      9.17 o 
   3  13   5        1.73       14.33      6.13 o 
   4  13   5     1004.96      953.50     44.87 o 
   5  13   5      183.90      202.39     32.69 o 
   6  13   5       86.01       73.68     20.43 o 
   7  13   5       16.54        7.49     23.05 o 
   8  13   5       40.64       48.37     21.35 o 
 -10  14   5       12.89       36.03     13.40 o 
  -9  14   5      140.57      126.61     37.61 o 
  -8  14   5       99.36       90.17     16.79 o 
  -7  14   5       96.44       80.52     18.47 o 
  -6  14   5      358.45      384.93     33.67 o 
  -5  14   5       84.04       54.73     14.56 o 
  -4  14   5      333.45      329.90     24.82 o 
  -3  14   5      846.39      812.63     39.55 o 
  -2  14   5      405.50      354.91     36.05 o 
  -1  14   5     1393.95     1446.38     50.03 o 
   0  14   5     1500.94     1532.20     57.30 o 
   1  14   5      450.91      451.87     13.78 o 
   2  14   5        5.21        8.79      4.46 o 
   3  14   5      301.77      272.30     14.12 o 
   4  14   5      202.48      161.49     15.49 o 
   5  14   5       86.12       65.58     18.22 o 
   6  14   5        1.48       19.99     13.35 o 
   7  14   5       19.02       24.16     22.21 o 
   8  14   5       19.25       96.45     31.62 o 
 -10  15   5       18.47       32.83     15.16 o 
  -9  15   5      175.20      132.73     44.31 o 
  -8  15   5      525.88      555.43     52.59 o 
  -7  15   5       40.59       38.57     10.40 o 
  -6  15   5       35.16       17.44     11.60 o 
  -5  15   5      295.87      278.17     18.91 o 
  -4  15   5     1060.24     1079.36     30.30 o 
  -3  15   5      497.70      469.25     24.43 o 
  -2  15   5     1059.94     1091.77     38.47 o 
  -1  15   5      387.36      376.20     18.95 o 
   0  15   5       36.19       53.35     10.32 o 
   1  15   5      142.17      169.36     15.75 o 
   2  15   5      407.69      397.20     15.12 o 
   3  15   5      289.09      237.76     18.07 o 
   4  15   5      186.98      187.58     18.92 o 
   5  15   5       52.00       25.24      9.92 o 
   6  15   5       28.31        2.65      9.89 o 
   7  15   5       23.94       59.04     29.11 o 
   8  15   5       49.14       46.50     29.01 o 
  -9  16   5      144.52       81.70     26.81 o 
  -8  16   5      107.77       84.18     21.98 o 
  -7  16   5      190.28      197.28     20.56 o 
  -6  16   5      234.11      246.87     27.60 o 
  -5  16   5       98.00       88.90     11.17 o 
  -4  16   5       82.26       69.02     11.42 o 
  -3  16   5     1146.45     1119.92     55.93 o 
  -2  16   5      254.94      249.76     32.42 o 
  -1  16   5       54.03       51.85      9.52 o 
   0  16   5      344.23      368.26     13.54 o 
   1  16   5      368.67      346.23     21.15 o 
   2  16   5        3.74       13.84      5.01 o 
   3  16   5      962.83      948.00     32.36 o 
   4  16   5      104.14      107.32     14.00 o 
   5  16   5       12.96       29.27      8.94 o 
   6  16   5      351.53      270.32     32.16 o 
   7  16   5      262.28      303.88     54.87 o 
   8  16   5       55.97       55.24     29.21 o 
  -9  17   5        4.80       -1.75     10.00 o 
  -8  17   5        7.13       25.11     12.62 o 
  -7  17   5      124.94      123.46     18.17 o 
  -6  17   5      426.49      433.33     40.85 o 
  -5  17   5       24.11        8.77      8.88 o 
  -4  17   5      140.12      136.66     14.27 o 
  -3  17   5       64.05       54.74     13.66 o 
  -2  17   5       45.68       57.54     12.12 o 
  -1  17   5     1295.58     1372.51     57.74 o 
   0  17   5      366.56      371.88     31.01 o 
   1  17   5      382.34      369.87     17.84 o 
   2  17   5       71.77       88.60     11.60 o 
   3  17   5      250.41      192.99     17.72 o 
   4  17   5       31.38       25.07     10.89 o 
   5  17   5      158.02      142.82     21.99 o 
   6  17   5       28.00       59.37     36.12 o 
   7  17   5       26.36       -9.90     27.18 o 
   8  17   5        7.72       38.25     39.00 o 
  -9  18   5        1.36       14.00     22.72 o 
  -8  18   5       30.53       33.19     14.30 o 
  -7  18   5       75.46       64.80     17.24 o 
  -6  18   5      125.06      104.54     26.97 o 
  -5  18   5      799.72      741.48     36.62 o 
  -4  18   5      513.80      547.75     13.47 o 
  -3  18   5       19.29       31.54      7.93 o 
  -2  18   5     1558.67     1622.71     51.06 o 
  -1  18   5     1537.11     1565.06     81.30 o 
   0  18   5       38.66       41.97      9.96 o 
   1  18   5     1501.69     1408.89     48.28 o 
   2  18   5       55.42       44.82      9.38 o 
   3  18   5      142.55      126.04     14.49 o 
   4  18   5      579.99      623.98     25.10 o 
   5  18   5      245.85      176.65     23.36 o 
   6  18   5       20.33       17.14     15.16 o 
   7  18   5       19.30        9.87     14.57 o 
  -9  19   5      365.72      295.32     59.47 o 
  -8  19   5      110.30       83.41     16.92 o 
  -7  19   5      196.50      172.07     25.21 o 
  -6  19   5      132.11       97.69     19.93 o 
  -5  19   5     1867.14     1835.19     71.72 o 
  -4  19   5      289.32      240.82     21.39 o 
  -3  19   5       54.32       58.96     11.68 o 
  -2  19   5     1540.36     1582.20     66.51 o 
  -1  19   5      473.75      471.72     43.24 o 
   0  19   5      331.03      331.90     21.22 o 
   1  19   5     1230.57     1406.62     54.99 o 
   2  19   5       78.56       77.54     10.41 o 
   3  19   5      389.10      329.53     18.12 o 
   4  19   5      129.45       98.32     17.49 o 
   5  19   5      166.08      123.64     21.82 o 
   6  19   5       60.35       42.40     13.74 o 
   7  19   5        5.03        4.69     17.73 o 
  -9  20   5       23.49        8.78     15.13 o 
  -8  20   5       35.74       38.53     13.88 o 
  -7  20   5      146.19      108.72     27.45 o 
  -6  20   5      581.90      686.29     53.87 o 
  -5  20   5      517.24      487.96     38.88 o 
  -4  20   5       62.40       46.23     14.55 o 
  -3  20   5       43.79       40.29     14.08 o 
  -2  20   5     2140.97     2283.17     92.46 o 
  -1  20   5      154.76      152.52     14.82 o 
   0  20   5      240.50      223.05     17.55 o 
   1  20   5       76.48       71.17     11.28 o 
   2  20   5     1022.11     1019.68     49.47 o 
   3  20   5      108.86      105.97     14.79 o 
   4  20   5        6.52        6.80     15.51 o 
   5  20   5      299.54      298.43     34.74 o 
   6  20   5       33.08       26.77     19.39 o 
   7  20   5       96.64       60.77     33.36 o 
  -9  21   5      125.25       91.09     48.29 o 
  -8  21   5       19.12       13.33     14.13 o 
  -7  21   5       35.31       28.93     12.02 o 
  -6  21   5       46.56       24.78     17.35 o 
  -5  21   5      210.06      177.73     19.80 o 
  -4  21   5      495.17      555.36     35.58 o 
  -3  21   5      188.49      180.77     18.84 o 
  -2  21   5      483.58      540.50     17.89 o 
  -1  21   5      252.45      251.40     19.65 o 
   0  21   5      120.66      123.48     11.82 o 
   1  21   5      325.09      325.51     20.48 o 
   2  21   5      665.59      661.99     33.58 o 
   3  21   5      594.45      569.53     20.48 o 
   4  21   5      320.64      334.77     44.18 o 
   5  21   5      134.57      174.04     36.42 o 
   6  21   5      129.62       75.43     26.24 o 
   7  21   5      129.88      119.74     38.14 o 
  -9  22   5       39.19       36.01     12.79 o 
  -8  22   5       13.91       26.64     13.48 o 
  -7  22   5        0.89      -15.82     10.55 o 
  -6  22   5      398.59      466.27     39.00 o 
  -5  22   5       17.50       19.27     12.35 o 
  -4  22   5       59.10       56.57     12.35 o 
  -3  22   5      324.10      334.87     24.12 o 
  -2  22   5      125.13      121.50     16.84 o 
  -1  22   5      210.76      229.93     27.98 o 
   0  22   5       40.07       39.53      9.38 o 
   1  22   5       86.84       86.42     10.88 o 
   2  22   5      714.25      694.40     35.61 o 
   3  22   5      537.34      554.36     37.05 o 
   4  22   5      433.85      357.26     40.51 o 
   5  22   5       79.02       85.15     17.94 o 
   6  22   5      137.38       79.00     53.63 o 
   7  22   5      157.80      273.90     76.60 o 
  -9  23   5       12.59        1.10     32.73 o 
  -8  23   5      192.93      194.26     29.26 o 
  -7  23   5        2.29        0.53      8.86 o 
  -6  23   5      146.38      113.11     24.33 o 
  -5  23   5       97.04       77.41     10.43 o 
  -4  23   5       15.47        5.34     16.08 o 
  -3  23   5      635.80      649.71     54.71 o 
  -2  23   5      787.58      845.99     35.03 o 
  -1  23   5      239.53      229.68     21.06 o 
   0  23   5      196.93      194.35     16.41 o 
   1  23   5      176.44      167.07     13.59 o 
   2  23   5       31.17       24.60      9.83 o 
   3  23   5      351.08      357.19     32.08 o 
   4  23   5      169.74      159.99     23.67 o 
   5  23   5      386.63      311.27     42.36 o 
   6  23   5      103.44      130.39     24.65 o 
   7  23   5       21.98       29.12     47.02 o 
  -8  24   5       19.72        3.08     15.35 o 
  -7  24   5      150.22      103.43     28.68 o 
  -6  24   5      486.74      470.53     64.27 o 
  -5  24   5       73.28       79.23     13.86 o 
  -4  24   5      585.84      560.85     39.22 o 
  -3  24   5      138.53      151.02     16.68 o 
  -2  24   5      150.81      136.21     16.75 o 
  -1  24   5       35.84       20.38     12.76 o 
   0  24   5       46.06       34.41      7.86 o 
   1  24   5      478.42      476.53     16.37 o 
   2  24   5       37.15       42.42     14.17 o 
   3  24   5       80.72       64.60     16.46 o 
   4  24   5      104.27       87.62     19.04 o 
   5  24   5       74.43       77.08     17.20 o 
   6  24   5       28.26       44.57     23.47 o 
   7  24   5       97.84       86.96     35.84 o 
  -8  25   5      236.32      279.51     33.51 o 
  -7  25   5      136.35      125.64     23.05 o 
  -6  25   5      145.62      165.55     24.31 o 
  -5  25   5      294.04      256.48     23.46 o 
  -4  25   5      128.97       97.79     13.94 o 
  -3  25   5      197.61      158.98     23.85 o 
  -2  25   5      245.54      238.33     22.74 o 
  -1  25   5       97.77       77.62     10.98 o 
   0  25   5       74.58       66.47      9.35 o 
   1  25   5       17.62       11.50      8.96 o 
   2  25   5      325.83      300.18     27.05 o 
   3  25   5      456.00      469.99     48.68 o 
   4  25   5      376.01      320.96     32.63 o 
   5  25   5        2.81       10.42     12.09 o 
   6  25   5      110.62       92.69     22.61 o 
  -8  26   5       36.07       34.19     25.90 o 
  -7  26   5       62.41       49.74     17.51 o 
  -6  26   5       49.86       52.01     13.46 o 
  -5  26   5      475.08      400.88     34.39 o 
  -4  26   5      459.62      458.14     31.19 o 
  -3  26   5      927.87      877.89     34.71 o 
  -2  26   5       43.81       40.77      9.23 o 
  -1  26   5      142.62      147.18     12.85 o 
   0  26   5       99.11       77.11     10.18 o 
   1  26   5       58.35       40.91      9.74 o 
   2  26   5      119.32      117.69     16.46 o 
   3  26   5      688.63      755.67     53.06 o 
   4  26   5      183.35      171.76     21.22 o 
   5  26   5       60.08       65.56     16.16 o 
   6  26   5       39.49       34.42     21.19 o 
  -8  27   5       63.49       42.10     15.36 o 
  -7  27   5       32.11       50.30     21.35 o 
  -6  27   5       25.09       11.50     11.23 o 
  -5  27   5       17.07       11.65      7.05 o 
  -4  27   5      449.89      465.53     37.00 o 
  -3  27   5     1918.96     1982.42     86.69 o 
  -2  27   5      296.82      281.40     23.01 o 
  -1  27   5      534.72      550.83     35.87 o 
   0  27   5      152.15      129.32     21.36 o 
   1  27   5      900.01     1009.14     60.89 o 
   2  27   5      412.35      461.44     30.35 o 
   3  27   5       10.02       -3.80      9.71 o 
   4  27   5       38.68       27.18     11.98 o 
   5  27   5      133.32      114.89     23.14 o 
   6  27   5       11.34       24.97     13.11 o 
  -8  28   5       86.62       57.62     16.95 o 
  -7  28   5       78.71       76.62     20.54 o 
  -6  28   5      191.32      185.75     44.40 o 
  -5  28   5       44.03       44.87     11.70 o 
  -4  28   5      130.93       98.25     19.04 o 
  -3  28   5      353.11      333.77     37.33 o 
  -2  28   5      197.95      206.89     21.66 o 
  -1  28   5      495.83      535.31     36.40 o 
   0  28   5      401.84      415.49     37.96 o 
   1  28   5       67.40       77.06     15.19 o 
   2  28   5      222.98      167.05     20.25 o 
   3  28   5       34.83       26.59     11.61 o 
   4  28   5      348.84      307.70     35.55 o 
   5  28   5       27.93       26.17     12.17 o 
   6  28   5       25.46       -5.29     17.30 o 
  -8  29   5      191.81      205.47     33.74 o 
  -7  29   5       12.12       23.03     13.31 o 
  -6  29   5       95.11       94.76     33.30 o 
  -5  29   5       18.77       24.41     12.36 o 
  -4  29   5      298.57      281.82     24.26 o 
  -3  29   5      236.79      264.11     31.79 o 
  -2  29   5      189.55      181.01     18.03 o 
  -1  29   5        1.63       -6.48     14.20 o 
   0  29   5      143.78      136.08     16.19 o 
   1  29   5      711.34      756.13     45.51 o 
   2  29   5       72.19       70.18     19.86 o 
   3  29   5        3.62       12.24     19.88 o 
   4  29   5       71.46       36.21     13.49 o 
   5  29   5       29.89       31.34     14.29 o 
   6  29   5        9.62       39.13     31.64 o 
  -7  30   5      119.55      175.38     32.00 o 
  -6  30   5       23.92       23.30     11.33 o 
  -5  30   5       19.27        3.84     13.75 o 
  -4  30   5      225.80      211.53     21.94 o 
  -3  30   5       30.23       26.74      8.08 o 
  -2  30   5      112.07       96.02     13.63 o 
  -1  30   5       54.55       38.36      9.11 o 
   0  30   5      217.27      234.78     26.01 o 
   1  30   5        3.93       16.40      9.39 o 
   2  30   5      365.92      331.35     27.57 o 
   3  30   5       77.33       70.11     13.53 o 
   4  30   5      260.84      229.76     26.85 o 
   5  30   5      352.71      281.77     41.41 o 
   6  30   5       28.95        3.07     40.11 o 
  -7  31   5      187.31      251.98     39.50 o 
  -6  31   5      139.50      125.54     22.50 o 
  -5  31   5       23.20       34.35     13.93 o 
  -4  31   5       70.25       70.99     13.40 o 
  -3  31   5       98.09       61.63     12.05 o 
  -2  31   5       64.11       59.97     17.92 o 
  -1  31   5      244.23      237.45     22.21 o 
   0  31   5       60.99       71.35     20.78 o 
   1  31   5      179.05      217.71     23.21 o 
   2  31   5      338.51      335.60     35.57 o 
   3  31   5      133.53       95.99     16.57 o 
   4  31   5       87.66       99.12     16.10 o 
   5  31   5      239.71      243.35     37.36 o 
  -7  32   5      152.94      149.07     27.92 o 
  -6  32   5       38.49       48.09     15.93 o 
  -5  32   5      132.45      173.32     23.48 o 
  -4  32   5      227.72      288.41     30.37 o 
  -3  32   5       40.27       24.09     12.76 o 
  -2  32   5       58.39       51.61     11.47 o 
  -1  32   5      559.93      603.27     44.08 o 
   0  32   5       37.62       97.37     20.09 o 
   1  32   5     1059.10     1176.15     42.71 o 
   2  32   5       23.37       20.28     11.22 o 
   3  32   5       85.28       81.42     14.53 o 
   4  32   5       86.78       53.94     13.67 o 
   5  32   5      157.44      125.66     21.08 o 
  -7  33   5        8.29       18.89     13.75 o 
  -6  33   5      146.53      135.29     35.03 o 
  -5  33   5        2.20       20.33     11.90 o 
  -4  33   5       66.95       45.60     12.42 o 
  -3  33   5       76.89       46.05     14.33 o 
  -2  33   5      195.18      222.38     28.71 o 
  -1  33   5      268.07      288.84     29.35 o 
   0  33   5       17.33       16.34     16.10 o 
   1  33   5      134.29      129.72     19.60 o 
   2  33   5       65.28       82.67     15.48 o 
   3  33   5      112.77      134.04     16.41 o 
   4  33   5       29.04       43.05     12.94 o 
   5  33   5       47.59       10.78     13.91 o 
  -6  34   5       34.31       33.61     15.85 o 
  -5  34   5       19.08       28.00     12.64 o 
  -4  34   5       35.84       36.49     10.57 o 
  -3  34   5       65.62       43.43     13.48 o 
  -2  34   5      252.66      251.33     53.29 o 
  -1  34   5      111.74      115.17     17.32 o 
   0  34   5       45.87       33.05     13.17 o 
   1  34   5      147.55      148.70     20.17 o 
   2  34   5       45.55       58.81     18.07 o 
   3  34   5       26.83       36.77     12.57 o 
   4  34   5      190.80      174.04     31.06 o 
  -6  35   5       73.48       92.16     21.59 o 
  -5  35   5       28.73       20.28     12.37 o 
  -4  35   5       32.69       44.84     12.75 o 
  -3  35   5        5.70       34.94     14.23 o 
  -2  35   5        5.93       12.30     10.75 o 
  -1  35   5      323.62      284.49     25.39 o 
   0  35   5       39.63       40.80     15.07 o 
   1  35   5       92.41      105.99     17.70 o 
   2  35   5       42.55       32.71     13.70 o 
   3  35   5       70.51       71.04     16.17 o 
   4  35   5      151.60      142.69     20.90 o 
  -6  36   5      105.43      137.60     23.21 o 
  -5  36   5        0.54      -11.46     12.32 o 
  -4  36   5        6.46       25.22     14.02 o 
  -3  36   5       60.57      122.75     19.93 o 
  -2  36   5      231.96      274.60     31.85 o 
  -1  36   5       16.66       26.31     12.38 o 
   0  36   5      311.57      371.41     44.97 o 
   1  36   5       50.00       47.49     13.53 o 
   2  36   5       40.00       36.09     11.66 o 
   3  36   5       37.49       53.29     13.18 o 
   4  36   5       51.10       43.39     15.84 o 
  -5  37   5       26.91       35.29     17.29 o 
  -4  37   5       67.52       90.45     18.62 o 
  -3  37   5       23.36       -2.53     21.23 o 
  -2  37   5       29.87       33.86     16.05 o 
  -1  37   5      607.33      692.46     65.67 o 
   0  37   5      197.68      208.56     23.85 o 
   1  37   5       45.60       39.43     12.57 o 
   2  37   5       26.63       28.09     10.43 o 
   3  37   5       45.82       27.58     10.76 o 
  -5  38   5        9.69        8.20     21.52 o 
  -4  38   5      213.38      202.81     26.93 o 
  -3  38   5      607.57      615.01     73.05 o 
  -2  38   5        4.54       52.85     13.78 o 
  -1  38   5      514.07      571.48     78.37 o 
   0  38   5       21.65       12.23     20.13 o 
   1  38   5       95.09       65.90     15.78 o 
   2  38   5       17.80       37.20     13.55 o 
   3  38   5       10.37       24.24     11.15 o 
  -4  39   5      164.37      236.36     50.05 o 
  -3  39   5       30.89       27.43     13.57 o 
  -2  39   5      138.91      124.28     23.11 o 
  -1  39   5       96.15       93.24     22.26 o 
   0  39   5      116.43       90.23     24.18 o 
   1  39   5       57.00       57.82     18.72 o 
   2  39   5       33.14       36.03     14.34 o 
  -4  40   5      117.77      108.60     20.30 o 
  -3  40   5       27.01       32.66     15.82 o 
  -2  40   5        6.13       26.31     14.85 o 
  -1  40   5       59.31       71.95     18.22 o 
   0  40   5       48.51       53.03     15.06 o 
   1  40   5      109.77      106.77     24.69 o 
   2  40   5       19.18       36.64     14.49 o 
  -3  41   5        5.10       46.09     16.98 o 
  -2  41   5       28.37       49.11     15.75 o 
  -1  41   5       40.71       47.77     16.97 o 
   0  41   5       15.11       -0.08     20.46 o 
   1  41   5       20.08       31.85     15.48 o 
  -2  42   5       35.48       23.68     12.80 o 
  -1  42   5        1.40        9.94     17.04 o 
   0  42   5       56.40       49.99     23.12 o 
 -10   0   6      103.40      135.46     42.07 o 
  -9   0   6       47.87       73.78     29.49 o 
  -8   0   6       70.14       92.34     32.86 o 
  -7   0   6      115.92      132.15     38.83 o 
  -6   0   6      900.32      918.40     58.42 o 
  -5   0   6       94.94      118.26     23.87 o 
  -4   0   6      102.93       73.72     12.35 o 
  -3   0   6       36.13       40.93     17.97 o 
  -2   0   6     2422.52     2859.99    156.93 o 
  -1   0   6     3698.84     4341.90    233.65 o 
   1   0   6      626.48      735.02     71.29 o 
   2   0   6      482.52      501.17     21.24 o 
   3   0   6        7.30       65.80     33.43 o 
   4   0   6       53.74       66.31     18.10 o 
   6   0   6        1.12       33.52     21.71 o 
   7   0   6       38.48       49.67     27.28 o 
   8   0   6      115.78      105.42     41.70 o 
 -10   1   6        6.62      -14.69     20.89 o 
  -9   1   6       41.42        5.83     36.60 o 
  -8   1   6        6.92      -34.89     28.96 o 
  -7   1   6        8.88        4.41     15.37 o 
  -6   1   6      497.16      487.75     14.59 o 
  -5   1   6     1220.56     1244.86     36.97 o 
  -4   1   6      124.54      136.84     12.05 o 
  -3   1   6     1312.55     1361.44     43.18 o 
  -2   1   6     4943.75     5507.91    148.40 o 
  -1   1   6      898.08     1054.72     63.28 o 
   1   1   6      465.37      539.60     22.20 o 
   2   1   6       30.80       36.99      7.14 o 
   3   1   6     1060.24     1075.12     38.95 o 
   4   1   6       46.68       47.03     29.02 o 
   5   1   6      343.90      388.82     81.79 o 
   6   1   6       68.20       89.59     22.80 o 
   7   1   6      334.53      369.26     43.86 o 
   8   1   6       12.37      -14.84     19.06 o 
 -10   2   6       84.72      102.73     26.00 o 
  -9   2   6       81.52       48.46     19.67 o 
  -8   2   6      340.23      359.59     83.92 o 
  -7   2   6       37.67       29.18     12.51 o 
  -6   2   6      142.28      130.76     13.59 o 
  -5   2   6      473.81      507.20     33.80 o 
  -4   2   6      203.10      221.65     15.89 o 
  -3   2   6      187.16      251.27     16.95 o 
  -2   2   6      270.55      378.91     29.88 o 
  -1   2   6      405.96      428.53     26.46 o 
   0   2   6      597.97      951.38    136.13 o 
   1   2   6      487.30      500.40     25.69 o 
   2   2   6      232.77      239.13     11.22 o 
   3   2   6       76.00      100.04     13.72 o 
   4   2   6      149.76      181.42     24.27 o 
   5   2   6       42.11       39.84     15.79 o 
   6   2   6       83.68      111.11     31.26 o 
   7   2   6      183.63      216.63     37.82 o 
   8   2   6       40.90       56.09     18.27 o 
 -10   3   6       30.75       54.94     27.86 o 
  -9   3   6      127.87       95.27     22.69 o 
  -8   3   6      358.13      348.17     49.11 o 
  -7   3   6      251.29      248.07     31.08 o 
  -6   3   6      119.78       85.58     13.05 o 
  -5   3   6      387.78      435.78     27.37 o 
  -4   3   6       25.33       36.67      7.06 o 
  -3   3   6      332.06      342.61     26.44 o 
  -2   3   6      537.65      560.53     35.71 o 
  -1   3   6       67.29       71.96      7.84 o 
   0   3   6     3123.14     3137.11    173.15 o 
   1   3   6      977.52      956.72     71.22 o 
   2   3   6       29.32       36.55      6.20 o 
   3   3   6       27.86       31.35      7.35 o 
   4   3   6       90.93      109.42     19.54 o 
   5   3   6       62.89       87.33     16.17 o 
   6   3   6      116.03       94.62     24.41 o 
   7   3   6      393.87      407.61     41.49 o 
   8   3   6        5.15        3.49     11.78 o 
 -10   4   6       14.55        9.91     10.27 o 
  -9   4   6      170.88      164.30     35.84 o 
  -8   4   6      104.66      124.26     27.54 o 
  -7   4   6      179.55      150.18     28.52 o 
  -6   4   6      420.52      418.63     23.09 o 
  -5   4   6       78.06       70.80     12.59 o 
  -4   4   6      521.62      546.53     28.23 o 
  -3   4   6     2909.29     3347.01     91.44 o 
  -2   4   6      985.57     1165.06     74.21 o 
  -1   4   6     1060.76     1244.13     69.52 o 
   0   4   6      676.21      977.60    213.44 o 
   1   4   6      416.71      411.96     17.86 o 
   2   4   6      200.72      258.16     19.07 o 
   3   4   6       36.65       20.08      7.53 o 
   4   4   6       32.46       59.23     12.59 o 
   5   4   6      192.78      172.52     21.64 o 
   6   4   6      216.37      241.13     33.86 o 
   7   4   6       40.76       56.50     16.42 o 
   8   4   6       55.41       80.78     21.12 o 
 -10   5   6       56.14       59.21     20.09 o 
  -9   5   6        0.18       19.39     23.92 o 
  -8   5   6       70.41       53.75     18.34 o 
  -7   5   6      521.84      474.51     64.26 o 
  -6   5   6      413.49      398.12     32.82 o 
  -5   5   6        3.55        3.84      4.99 o 
  -4   5   6     2308.72     2509.17     65.68 o 
  -3   5   6     4089.33     4576.61    150.17 o 
  -2   5   6     6731.94     7503.46    231.81 o 
  -1   5   6     2231.65     2257.57    103.34 o 
   0   5   6      827.77      806.14     40.14 o 
   1   5   6      162.31      158.21     12.74 o 
   2   5   6     2785.91     2956.74     66.78 o 
   3   5   6       95.62       95.38     13.86 o 
   4   5   6       15.59       14.32      9.69 o 
   5   5   6      530.44      549.08     52.99 o 
   6   5   6       17.32       41.80     18.07 o 
   7   5   6        4.51        4.63     15.37 o 
   8   5   6      177.29      158.08     31.80 o 
 -10   6   6      565.31      523.76    194.99 o 
  -9   6   6      759.68      785.66    117.86 o 
  -8   6   6      352.23      380.77     37.08 o 
  -7   6   6     1201.41     1196.82    137.81 o 
  -6   6   6      567.08      566.60     35.91 o 
  -5   6   6       64.80       58.31      9.94 o 
  -4   6   6     1378.97     1320.13     50.12 o 
  -3   6   6      301.57      314.75     42.28 o 
  -2   6   6     5181.01     5692.53    176.62 o 
  -1   6   6      848.99      941.62     48.37 o 
   0   6   6      184.79      221.99     16.07 o 
   1   6   6       64.26       89.13      9.39 o 
   2   6   6      223.54      277.08     22.26 o 
   3   6   6      546.04      514.36     38.50 o 
   4   6   6      556.72      512.80     36.96 o 
   5   6   6      519.78      573.67     54.41 o 
   6   6   6       31.12       25.68     18.28 o 
   7   6   6       61.47       71.32     19.74 o 
   8   6   6       12.47       34.20     21.71 o 
 -10   7   6      170.77      145.77     40.45 o 
  -9   7   6      561.44      577.50     85.35 o 
  -8   7   6      323.18      314.24     34.65 o 
  -7   7   6     1212.30     1219.70     83.51 o 
  -6   7   6      210.72      202.44     25.14 o 
  -5   7   6       97.90      101.71     13.27 o 
  -4   7   6     1301.16     1360.04     53.77 o 
  -3   7   6      713.28      775.28     65.89 o 
  -2   7   6      605.72      689.27     40.41 o 
  -1   7   6     1114.15     1173.08     80.98 o 
   0   7   6      477.03      431.49     17.39 o 
   1   7   6      117.85      122.62     10.50 o 
   2   7   6      501.53      487.87     16.90 o 
   3   7   6      364.61      390.86      9.29 o 
   4   7   6     1322.60     1272.28     50.42 o 
   5   7   6      337.84      354.99     47.08 o 
   6   7   6       13.96       40.39     19.60 o 
   7   7   6       70.12       60.82     19.80 o 
   8   7   6       96.99       85.63     23.52 o 
 -10   8   6      175.18      211.61     45.56 o 
  -9   8   6       82.27       96.56     31.26 o 
  -8   8   6       33.64       55.36     15.84 o 
  -7   8   6      227.00      228.48     28.78 o 
  -6   8   6      226.00      199.78     21.27 o 
  -5   8   6      335.68      371.55     15.11 o 
  -4   8   6       26.01       33.23      9.09 o 
  -3   8   6     1192.18     1290.08     44.47 o 
  -2   8   6       76.48       99.10      9.80 o 
  -1   8   6     1232.17     1274.65     48.59 o 
   0   8   6      785.33      814.30     31.38 o 
   1   8   6       11.17       15.51      5.37 o 
   2   8   6      238.26      232.34     15.69 o 
   3   8   6      363.41      366.38     20.79 o 
   4   8   6      863.46      809.50     40.80 o 
   5   8   6      834.75      808.13     36.07 o 
   6   8   6      100.16      126.07     28.43 o 
   7   8   6       77.94       66.12     27.29 o 
   8   8   6       56.47       69.77     16.60 o 
 -10   9   6       30.95       17.63     11.47 o 
  -9   9   6      248.47      300.84    107.30 o 
  -8   9   6       56.53       43.73     25.31 o 
  -7   9   6      202.44      161.32     43.06 o 
  -6   9   6       22.93       37.54     23.51 o 
  -5   9   6        0.23        8.44      7.48 o 
  -4   9   6      420.34      422.80     18.63 o 
  -3   9   6       38.54       39.49      8.04 o 
  -2   9   6      441.34      435.90     20.03 o 
  -1   9   6      165.60      249.61     22.96 o 
   0   9   6      111.62      116.16      9.10 o 
   1   9   6      513.72      508.57     14.51 o 
   2   9   6       61.30       68.33      8.96 o 
   3   9   6      371.29      350.16     11.34 o 
   4   9   6       74.10      114.72     16.41 o 
   5   9   6      374.54      297.66     88.34 o 
   6   9   6        7.68       -0.67     16.10 o 
   7   9   6      128.07      125.00     21.83 o 
   8   9   6      219.95      210.20     31.19 o 
 -10  10   6       43.34       50.16     21.33 o 
  -9  10   6       15.40       33.79     15.85 o 
  -8  10   6      184.01      207.59     36.02 o 
  -7  10   6       59.54       56.33     10.89 o 
  -6  10   6      696.54      772.11     83.70 o 
  -5  10   6      299.54      287.82     15.24 o 
  -4  10   6       41.58       37.54      7.95 o 
  -3  10   6       31.17       35.53      7.21 o 
  -2  10   6       21.85       39.68      7.18 o 
  -1  10   6      626.71      618.24     26.56 o 
   0  10   6       38.93       33.81      6.80 o 
   1  10   6      738.65      875.82     29.09 o 
   2  10   6      108.10      166.30     12.37 o 
   3  10   6      328.12      321.23     13.25 o 
   4  10   6      386.41      362.15     31.71 o 
   5  10   6      106.84      110.42     26.33 o 
   6  10   6      138.09      138.41     17.40 o 
   7  10   6        7.22       43.77     18.65 o 
   8  10   6       16.46       38.73     17.49 o 
 -10  11   6       58.55       90.62     26.56 o 
  -9  11   6      308.73      330.37     46.50 o 
  -8  11   6      292.19      256.34     44.75 o 
  -7  11   6      153.63      177.31     22.35 o 
  -6  11   6      395.45      457.72     35.98 o 
  -5  11   6      373.98      372.54     17.45 o 
  -4  11   6       86.02       90.96     11.06 o 
  -3  11   6      102.12      120.01     15.51 o 
  -2  11   6      395.11      482.03     35.47 o 
  -1  11   6     1872.42     2228.93     73.72 o 
   0  11   6      418.62      442.11     36.66 o 
   1  11   6      510.14      495.59     17.56 o 
   2  11   6       10.63       20.97      7.31 o 
   3  11   6      128.06      130.68     13.61 o 
   4  11   6      420.95      394.42     32.64 o 
   5  11   6       72.20       87.15     19.06 o 
   6  11   6       78.28       83.31     23.32 o 
   7  11   6       37.92       30.93     26.20 o 
   8  11   6        3.13       22.38     29.49 o 
 -10  12   6        7.99       27.23     12.15 o 
  -9  12   6      127.99      101.58     26.08 o 
  -8  12   6      406.27      368.80     53.10 o 
  -7  12   6      576.09      645.00     34.19 o 
  -6  12   6      421.60      443.95     31.74 o 
  -5  12   6       43.97       34.26      8.35 o 
  -4  12   6      918.97      885.69     31.38 o 
  -3  12   6      446.18      415.12     26.58 o 
  -2  12   6       69.27       74.01     15.54 o 
  -1  12   6     4805.20     5077.57    114.63 o 
   0  12   6     1677.57     1639.89     44.63 o 
   1  12   6     2403.90     2728.72     91.57 o 
   2  12   6        3.88       -0.69      7.87 o 
   3  12   6      933.52      940.29     33.94 o 
   4  12   6      129.49      128.10     20.56 o 
   5  12   6       53.06       19.77     22.65 o 
   6  12   6      136.76      115.53     25.97 o 
   7  12   6        8.29       11.23     21.74 o 
   8  12   6      117.68      181.04     62.61 o 
 -10  13   6      101.86       60.76     19.78 o 
  -9  13   6      126.84      101.23     30.54 o 
  -8  13   6      393.41      324.39     60.93 o 
  -7  13   6      242.84      260.13     32.03 o 
  -6  13   6      353.31      352.54     32.78 o 
  -5  13   6      368.62      371.17     23.35 o 
  -4  13   6       29.00       27.42      9.00 o 
  -3  13   6     1181.33     1172.59     40.63 o 
  -2  13   6      909.50      870.07     33.24 o 
  -1  13   6     3145.43     3191.65     83.21 o 
   0  13   6      101.00       97.54     12.75 o 
   1  13   6      303.86      246.07     26.41 o 
   2  13   6      315.05      262.17     13.37 o 
   3  13   6     2014.91     2042.56     75.14 o 
   4  13   6      703.84      675.09     29.32 o 
   5  13   6       86.21      110.66     17.69 o 
   6  13   6      494.32      472.87     78.58 o 
   7  13   6       33.53       30.62     14.05 o 
 -10  14   6        9.48       -5.08     49.76 o 
  -9  14   6       86.96       75.85     31.70 o 
  -8  14   6      460.19      417.76     47.61 o 
  -7  14   6      202.15      196.03     31.19 o 
  -6  14   6        3.82       34.92     13.92 o 
  -5  14   6       25.51       19.54     10.40 o 
  -4  14   6      393.33      376.33     32.80 o 
  -3  14   6       43.82       52.84     12.27 o 
  -2  14   6      582.44      623.17     60.82 o 
  -1  14   6      735.85      862.09     42.55 o 
   0  14   6      223.32      249.22     19.55 o 
   1  14   6      697.06      750.18     30.83 o 
   2  14   6      663.89      635.84     24.51 o 
   3  14   6      789.93      745.21     50.27 o 
   4  14   6      241.83      198.88     22.40 o 
   5  14   6       40.54       24.69     26.18 o 
   6  14   6      132.34      151.05     25.48 o 
   7  14   6        0.19       -7.97     31.22 o 
  -9  15   6      149.35      155.22     34.81 o 
  -8  15   6      102.05      100.22     16.24 o 
  -7  15   6     1068.27     1100.32     53.22 o 
  -6  15   6      257.84      278.27     27.57 o 
  -5  15   6      266.61      253.29     30.68 o 
  -4  15   6       71.04       52.55     21.02 o 
  -3  15   6      152.83      127.58     14.19 o 
  -2  15   6      199.86      203.31     22.53 o 
  -1  15   6     1512.12     1549.19     83.55 o 
   0  15   6      194.41      215.13     23.77 o 
   1  15   6      970.70      958.28     33.84 o 
   2  15   6      889.57      907.36     32.71 o 
   3  15   6      343.33      297.84     21.52 o 
   4  15   6       36.20       23.09      9.04 o 
   5  15   6      251.15      236.07     31.18 o 
   6  15   6      209.31      180.40     32.21 o 
   7  15   6       94.38      131.54     26.22 o 
  -9  16   6       64.88       42.55     17.46 o 
  -8  16   6      239.85      216.16     32.84 o 
  -7  16   6      347.07      304.17     42.09 o 
  -6  16   6      724.92      852.64     47.07 o 
  -5  16   6      296.29      290.49     21.03 o 
  -4  16   6      133.84      143.56     14.53 o 
  -3  16   6      379.90      411.34     30.11 o 
  -2  16   6       13.64        0.88     12.86 o 
  -1  16   6      625.41      641.26     55.48 o 
   0  16   6      276.17      284.77     20.77 o 
   1  16   6      157.58      156.65     17.04 o 
   2  16   6       25.09       18.15     12.30 o 
   3  16   6      538.12      537.47     23.83 o 
   4  16   6      171.54      145.38     14.06 o 
   5  16   6      356.71      304.05     45.79 o 
   6  16   6       57.01       49.09     22.48 o 
   7  16   6        5.42       41.83     17.27 o 
  -9  17   6        0.41        9.86     26.23 o 
  -8  17   6       12.95       20.82     12.61 o 
  -7  17   6       57.05       14.69     16.21 o 
  -6  17   6      223.55      250.33     25.88 o 
  -5  17   6      131.81      125.29     16.71 o 
  -4  17   6      210.17      226.28     24.11 o 
  -3  17   6       20.99       31.42     11.32 o 
  -2  17   6      184.67      164.41     21.65 o 
  -1  17   6       49.24       53.29     12.82 o 
   0  17   6      147.02      141.88     15.80 o 
   1  17   6      118.41       96.23     12.06 o 
   2  17   6       21.47       20.90      6.56 o 
   3  17   6      120.00       95.16     14.66 o 
   4  17   6      148.16      121.88     17.47 o 
   5  17   6      162.55      141.71     27.28 o 
   6  17   6      112.61      130.24     26.01 o 
   7  17   6        4.07      -17.39     27.79 o 
  -9  18   6        3.86       19.23     12.11 o 
  -8  18   6       31.66       31.08     14.57 o 
  -7  18   6      147.49       99.60     25.79 o 
  -6  18   6      257.38      189.58     27.49 o 
  -5  18   6       74.13       60.92      9.92 o 
  -4  18   6       48.12       43.30      9.61 o 
  -3  18   6      940.86     1037.53     44.18 o 
  -2  18   6      326.71      368.88     24.94 o 
  -1  18   6      136.46      162.29     26.05 o 
   0  18   6       35.03       49.54      8.89 o 
   1  18   6      486.53      452.79     12.57 o 
   2  18   6      594.77      589.27     28.27 o 
   3  18   6      120.35      120.64     13.68 o 
   4  18   6        5.28       24.19      9.72 o 
   5  18   6      134.72      142.32     33.13 o 
   6  18   6       43.31       90.85     35.55 o 
   7  18   6       20.11       27.60     27.54 o 
  -9  19   6       19.22       13.72     11.88 o 
  -8  19   6      348.73      300.59     43.42 o 
  -7  19   6      209.86      260.58     41.16 o 
  -6  19   6      962.23      982.13     68.29 o 
  -5  19   6      176.66      174.82     20.31 o 
  -4  19   6      177.90      175.76     17.58 o 
  -3  19   6      344.76      383.52     32.78 o 
  -2  19   6      153.33      156.81     19.61 o 
  -1  19   6      532.36      567.64     40.49 o 
   0  19   6      158.16      146.31     16.12 o 
   1  19   6      508.70      483.02     31.19 o 
   2  19   6     1413.70     1541.78     57.05 o 
   3  19   6      184.06      197.53     18.86 o 
   4  19   6      131.92      135.39     14.62 o 
   5  19   6      276.66      277.06     68.66 o 
   6  19   6        8.78       35.92     17.47 o 
   7  19   6       20.20       22.47     14.77 o 
  -9  20   6      111.77      104.54     20.79 o 
  -8  20   6      189.33      176.25     24.22 o 
  -7  20   6       72.23       77.54     15.49 o 
  -6  20   6     1467.90     1703.57     81.10 o 
  -5  20   6      868.28      889.51     29.96 o 
  -4  20   6      935.34      916.52     52.49 o 
  -3  20   6      102.20       65.92     15.49 o 
  -2  20   6      647.45      653.94     45.42 o 
  -1  20   6      314.42      406.68     38.70 o 
   0  20   6      312.95      292.08     20.98 o 
   1  20   6      146.23      115.92     15.75 o 
   2  20   6        1.53        5.17      9.64 o 
   3  20   6       39.87       36.30     11.40 o 
   4  20   6      117.04      102.10     14.94 o 
   5  20   6       44.33       42.53     27.28 o 
   6  20   6        8.93       17.44     19.92 o 
   7  20   6        7.52       43.03     27.28 o 
  -9  21   6       44.67       40.31     21.42 o 
  -8  21   6       73.87       56.37     15.45 o 
  -7  21   6      249.91      245.84     28.66 o 
  -6  21   6       72.48       82.49     18.14 o 
  -5  21   6     1220.97     1094.70     50.80 o 
  -4  21   6      372.11      446.08     41.03 o 
  -3  21   6      451.99      456.47     37.56 o 
  -2  21   6      226.26      277.93     22.01 o 
  -1  21   6      135.86      124.37     14.71 o 
   0  21   6       15.33       16.31      6.68 o 
   1  21   6     1231.57     1332.13     50.00 o 
   2  21   6      181.47      171.75     20.03 o 
   3  21   6      109.28       91.71     11.97 o 
   4  21   6        7.44       13.37     13.67 o 
   5  21   6      174.15      188.88     61.13 o 
   6  21   6       29.22       33.33     14.79 o 
   7  21   6       91.66       94.28     33.35 o 
  -9  22   6        2.11        0.73     25.91 o 
  -8  22   6      116.71      110.69     15.00 o 
  -7  22   6       93.29       87.44     18.85 o 
  -6  22   6      329.16      302.15     54.06 o 
  -5  22   6      359.63      354.96     29.13 o 
  -4  22   6      304.00      300.39     31.97 o 
  -3  22   6      190.12      223.35     21.61 o 
  -2  22   6      109.90       91.36     13.72 o 
  -1  22   6       16.77       25.67      9.81 o 
   0  22   6      129.01      120.84     14.62 o 
   1  22   6      242.68      219.74     20.46 o 
   2  22   6      103.25       99.25     12.95 o 
   3  22   6      226.10      182.79     19.93 o 
   4  22   6        1.76       15.17      9.00 o 
   5  22   6      466.56      430.68     67.64 o 
   6  22   6       90.03       82.35     25.12 o 
  -8  23   6      310.82      293.82     50.78 o 
  -7  23   6      146.03      169.91     29.73 o 
  -6  23   6      654.05      615.68     46.08 o 
  -5  23   6        0.65        0.15      6.64 o 
  -4  23   6       50.18       55.28     13.44 o 
  -3  23   6      517.72      577.90     43.90 o 
  -2  23   6      282.54      356.91     27.19 o 
  -1  23   6      645.66      735.83     48.10 o 
   0  23   6      266.01      266.59     18.87 o 
   1  23   6       29.24       26.56      5.86 o 
   2  23   6       32.43       34.39     12.88 o 
   3  23   6      200.39      228.97     24.58 o 
   4  23   6        5.21        5.79     11.15 o 
   5  23   6      475.47      414.62    107.60 o 
   6  23   6      336.52      378.56     66.37 o 
  -8  24   6       47.31       61.74     14.61 o 
  -7  24   6       91.14      105.52     21.36 o 
  -6  24   6      205.61      250.15     32.53 o 
  -5  24   6      112.10      102.84     15.87 o 
  -4  24   6       80.63      100.64     15.68 o 
  -3  24   6        7.59        7.37      9.53 o 
  -2  24   6      457.55      536.99     43.37 o 
  -1  24   6      250.14      243.32     25.60 o 
   0  24   6      508.44      484.17     22.84 o 
   1  24   6      342.25      351.42     25.70 o 
   2  24   6      643.32      698.17     23.69 o 
   3  24   6       84.35       68.58     19.33 o 
   4  24   6       25.56       18.03      9.11 o 
   5  24   6       10.52      -25.17     38.52 o 
   6  24   6        1.38       42.15     21.25 o 
  -8  25   6       84.80       33.73     19.41 o 
  -7  25   6       21.34       24.21      9.60 o 
  -6  25   6       55.36       48.08     15.95 o 
  -5  25   6        8.82       18.93      6.49 o 
  -4  25   6       36.79       43.97     15.45 o 
  -3  25   6       21.79       37.84     11.30 o 
  -2  25   6      671.36      813.64     72.47 o 
  -1  25   6      117.50      104.99     27.80 o 
   0  25   6      124.05      108.65     14.88 o 
   1  25   6      338.81      344.85     30.08 o 
   2  25   6       34.71       27.24     14.42 o 
   3  25   6      244.21      228.39     24.44 o 
   4  25   6       64.86       57.03     14.05 o 
   5  25   6       27.65       25.47     10.50 o 
   6  25   6      174.69      117.14     32.93 o 
  -8  26   6      377.42      320.13     43.48 o 
  -7  26   6       72.96      107.15     15.48 o 
  -6  26   6      320.17      302.30     33.21 o 
  -5  26   6      332.89      286.78     23.57 o 
  -4  26   6       71.51       63.55     15.78 o 
  -3  26   6       50.64       61.72     10.74 o 
  -2  26   6       11.17       11.74     12.76 o 
  -1  26   6       96.30       78.40     13.47 o 
   0  26   6      176.73      157.73     27.18 o 
   1  26   6       16.57       12.11     10.31 o 
   2  26   6      353.05      429.80     41.94 o 
   3  26   6       46.38       26.89     17.56 o 
   4  26   6       18.73        3.36     13.82 o 
   5  26   6       83.41       62.36     17.49 o 
   6  26   6       54.19       73.03     22.82 o 
  -8  27   6       13.03        2.51     12.29 o 
  -7  27   6       77.03       62.06     25.30 o 
  -6  27   6       13.70       15.23     26.16 o 
  -5  27   6      179.14      168.49     22.35 o 
  -4  27   6      171.56      195.30     16.79 o 
  -3  27   6       62.43       58.37     13.48 o 
  -2  27   6       13.70       10.31      9.12 o 
  -1  27   6      209.02      211.97     16.85 o 
   0  27   6     1126.35     1236.95     82.31 o 
   1  27   6      295.71      351.31     32.56 o 
   2  27   6      283.90      308.84     27.47 o 
   3  27   6      126.58       92.26     16.37 o 
   4  27   6        4.24       24.63     12.31 o 
   5  27   6       29.16       44.11     22.93 o 
   6  27   6       29.89       57.40     18.84 o 
  -8  28   6      111.04      109.64     26.41 o 
  -7  28   6      255.83      252.21     35.32 o 
  -6  28   6      407.12      393.71     48.74 o 
  -5  28   6       10.66        4.68     11.47 o 
  -4  28   6        8.23       20.55     11.41 o 
  -3  28   6        5.05       25.88     13.90 o 
  -2  28   6       77.41       78.44     10.00 o 
  -1  28   6      376.78      390.10     29.45 o 
   0  28   6       69.57       74.33     20.47 o 
   1  28   6      241.78      273.21     26.20 o 
   2  28   6       81.39       89.36     13.79 o 
   3  28   6      155.72      156.74     18.30 o 
   4  28   6       24.58       17.28     16.40 o 
   5  28   6       57.87       63.21     47.28 o 
  -7  29   6      394.82      370.71     46.90 o 
  -6  29   6      218.35      196.04     30.54 o 
  -5  29   6        9.87       14.06     11.56 o 
  -4  29   6       17.22       19.69     14.87 o 
  -3  29   6      308.54      383.29     31.16 o 
  -2  29   6       34.64       31.25     15.88 o 
  -1  29   6      445.26      490.51     38.74 o 
   0  29   6      496.42      490.41     35.20 o 
   1  29   6      560.60      580.79     55.96 o 
   2  29   6       26.99       23.41     11.85 o 
   3  29   6       37.44       47.44     12.96 o 
   4  29   6       41.93       46.39     16.74 o 
   5  29   6       46.15       71.51     18.70 o 
  -7  30   6       51.60       48.14     19.42 o 
  -6  30   6       53.27       47.05     18.11 o 
  -5  30   6       63.85       78.10     20.95 o 
  -4  30   6       43.38       48.61     11.34 o 
  -3  30   6      618.72      679.33     30.40 o 
  -2  30   6      312.29      385.24     42.18 o 
  -1  30   6       70.00       94.36     15.53 o 
   0  30   6      107.39       73.02     20.14 o 
   1  30   6      226.59      265.34     26.44 o 
   2  30   6        1.54       -7.62     11.50 o 
   3  30   6       32.49       62.86     12.66 o 
   4  30   6      138.16       91.39     29.28 o 
   5  30   6        3.92       26.20     18.62 o 
  -7  31   6      115.30      100.98     16.95 o 
  -6  31   6      111.36      141.78     19.56 o 
  -5  31   6       81.86      112.20     19.81 o 
  -4  31   6        2.37       21.46     14.05 o 
  -3  31   6      202.68      218.02     22.60 o 
  -2  31   6      288.90      326.98     21.60 o 
  -1  31   6       32.36       34.75     11.45 o 
   0  31   6      155.63      198.53     25.18 o 
   1  31   6       56.58       33.85     27.24 o 
   2  31   6       44.23       57.51     12.54 o 
   3  31   6        7.05      -15.26     13.32 o 
   4  31   6      250.06      225.34     33.46 o 
   5  31   6        7.96       47.70     16.15 o 
  -7  32   6      285.64      266.98     39.50 o 
  -6  32   6        4.93       35.26     13.38 o 
  -5  32   6      303.69      324.91     37.62 o 
  -4  32   6        7.58       18.32     10.96 o 
  -3  32   6        8.21        4.03      9.85 o 
  -2  32   6      320.05      398.55     28.28 o 
  -1  32   6       44.62       35.55     13.84 o 
   0  32   6       85.95       89.26     14.35 o 
   1  32   6      546.26      515.37     46.37 o 
   2  32   6        8.25        6.67     13.84 o 
   3  32   6      164.16      157.75     20.14 o 
   4  32   6      228.26      225.22     34.65 o 
  -6  33   6        9.71       16.64     10.04 o 
  -5  33   6       59.81       84.38     34.39 o 
  -4  33   6      102.63      107.56     20.32 o 
  -3  33   6       17.83       23.20      7.83 o 
  -2  33   6       85.27       62.30     13.83 o 
  -1  33   6       41.43       44.62     13.86 o 
   0  33   6       53.88       62.77     17.97 o 
   1  33   6      100.96       90.63     17.35 o 
   2  33   6       21.82       24.14     11.74 o 
   3  33   6       42.05       32.10     11.55 o 
   4  33   6       12.65        6.81     22.07 o 
  -6  34   6       71.24       66.40     21.19 o 
  -5  34   6      108.61      143.37     23.88 o 
  -4  34   6       19.39        8.93     10.35 o 
  -3  34   6       15.95       11.33     12.34 o 
  -2  34   6      126.12      113.94     18.16 o 
  -1  34   6       89.08      119.96     16.70 o 
   0  34   6      326.25      323.90     33.46 o 
   1  34   6      188.49      194.88     21.36 o 
   2  34   6       22.59       54.32     14.12 o 
   3  34   6      327.08      300.50     38.88 o 
   4  34   6      143.65      177.12     34.94 o 
  -6  35   6      183.27      190.94     29.55 o 
  -5  35   6       60.95       78.79     17.58 o 
  -4  35   6       37.45       34.05     16.44 o 
  -3  35   6       35.08       19.62     19.05 o 
  -2  35   6       26.22       42.49     16.27 o 
  -1  35   6      115.66      124.53     19.75 o 
   0  35   6       54.61       45.82     12.31 o 
   1  35   6       45.14       33.65     13.31 o 
   2  35   6       15.20       -4.32     12.82 o 
   3  35   6       81.14       99.17     29.65 o 
  -5  36   6      160.85      134.12     25.13 o 
  -4  36   6       55.36       59.61     18.76 o 
  -3  36   6       37.41       50.81     15.60 o 
  -2  36   6      287.76      353.24     35.34 o 
  -1  36   6       85.12      112.16     17.65 o 
   0  36   6      425.87      478.34     36.51 o 
   1  36   6       24.43       10.96     13.86 o 
   2  36   6      105.61       89.32     21.14 o 
   3  36   6      219.06      273.23     37.78 o 
  -5  37   6      114.37      146.70     25.40 o 
  -4  37   6       52.30       51.70     17.99 o 
  -3  37   6       13.47       31.53     18.65 o 
  -2  37   6       52.72       55.21     19.05 o 
  -1  37   6      273.84      307.31     40.84 o 
   0  37   6      201.20      178.93     21.31 o 
   1  37   6       10.14       18.41     10.32 o 
   2  37   6      162.95      184.14     36.54 o 
   3  37   6       17.52        7.08     13.65 o 
  -4  38   6        6.97       24.24     17.65 o 
  -3  38   6       26.31        5.33     17.35 o 
  -2  38   6       47.50       53.51     17.00 o 
  -1  38   6       27.25       41.63     19.77 o 
   0  38   6      254.46      289.57     43.33 o 
   1  38   6        4.59       12.40     12.34 o 
   2  38   6        4.76       14.37      9.95 o 
  -4  39   6      100.24      124.51     23.84 o 
  -3  39   6      131.42       94.98     25.54 o 
  -2  39   6      105.94       79.17     21.96 o 
  -1  39   6       28.04       55.88     18.19 o 
   0  39   6       54.80       99.28     40.09 o 
   1  39   6       47.10       58.54     15.04 o 
   2  39   6       21.04       36.16     15.60 o 
  -3  40   6      219.58      215.27     24.41 o 
  -2  40   6        8.78       33.76     17.15 o 
  -1  40   6       29.59       49.93     19.40 o 
   0  40   6        9.42        9.83     19.71 o 
   1  40   6        9.41       39.21     12.84 o 
  -2  41   6        7.54       21.82     13.65 o 
  -1  41   6       29.18       60.38     19.35 o 
   0  41   6      152.98      124.00     27.99 o 
 -10   0   7       10.32      -37.75     36.02 o 
  -9   0   7      176.34      133.28     38.41 o 
  -8   0   7       71.30       83.56     28.82 o 
  -7   0   7       15.73       20.66     36.50 o 
  -6   0   7        9.42       25.81     17.94 o 
  -5   0   7       26.18       36.85     12.14 o 
  -4   0   7       51.90       66.93     13.52 o 
  -3   0   7     1478.69     1939.92     66.24 o 
  -2   0   7      632.45      599.27     51.30 o 
  -1   0   7      722.60      816.94     62.39 o 
   0   0   7       22.45       27.88      9.96 o 
   1   0   7     1766.93     1749.01     89.56 o 
   2   0   7       56.06       66.78     19.02 o 
   3   0   7        0.86        8.95     34.19 o 
   4   0   7       14.97       31.84     21.61 o 
   5   0   7       78.16       81.77     35.74 o 
   6   0   7      537.33      543.87    120.44 o 
   7   0   7      282.81      200.69     49.81 o 
 -10   1   7      148.39      119.56     49.78 o 
  -9   1   7       32.97       44.19     21.07 o 
  -8   1   7       59.17       72.87     19.49 o 
  -7   1   7      135.25      173.12     27.46 o 
  -6   1   7      477.37      493.32     17.73 o 
  -5   1   7      453.27      443.66     18.73 o 
  -4   1   7       50.02       32.40     16.14 o 
  -3   1   7      605.69      546.66     34.82 o 
  -2   1   7       77.80       98.99     15.81 o 
  -1   1   7       23.63       50.11      9.02 o 
   0   1   7      680.68      718.01     32.98 o 
   1   1   7     4806.12     5573.92    123.56 o 
   2   1   7      874.67      881.21     43.78 o 
   3   1   7      139.05      128.78     14.49 o 
   4   1   7      171.51      223.39     32.39 o 
   5   1   7      216.20      258.25     71.06 o 
   6   1   7      132.35       99.59     58.05 o 
   7   1   7      308.08      253.72     77.71 o 
 -10   2   7       71.89       70.62     27.38 o 
  -9   2   7      184.53      198.06     54.56 o 
  -8   2   7       47.81       80.75     21.95 o 
  -7   2   7      103.86       70.03     15.05 o 
  -6   2   7      166.39      163.50     20.51 o 
  -5   2   7      191.93      191.33     17.18 o 
  -4   2   7      189.56      174.46     14.87 o 
  -3   2   7     1584.13     1631.92    108.64 o 
  -2   2   7      633.72      676.87     40.22 o 
  -1   2   7     1284.89     1416.55     61.20 o 
   0   2   7     2457.16     2668.85     72.20 o 
   1   2   7        0.51      164.15     33.23 o 
   2   2   7      218.78      230.50     25.19 o 
   3   2   7      182.79      147.79     15.53 o 
   4   2   7     1000.29     1225.11     82.64 o 
   5   2   7      377.22      443.91     37.39 o 
   6   2   7      122.54      136.07     38.16 o 
   7   2   7      153.46      151.03     48.63 o 
 -10   3   7      231.92      227.18     52.75 o 
  -9   3   7      413.74      419.86    106.61 o 
  -8   3   7      333.38      378.78     71.43 o 
  -7   3   7      742.14      778.01     17.43 o 
  -6   3   7      216.88      156.59     13.04 o 
  -5   3   7      449.20      429.65     17.80 o 
  -4   3   7      150.69      127.82     13.05 o 
  -3   3   7      664.21      657.69     31.84 o 
  -2   3   7      613.83      655.02     35.53 o 
  -1   3   7      476.17      642.77     31.38 o 
   0   3   7     1392.79     1674.30     55.47 o 
   1   3   7     1249.13     1427.93    121.32 o 
   2   3   7       42.50       65.78      9.69 o 
   3   3   7       46.11       47.27     11.37 o 
   4   3   7      176.98      231.96     29.04 o 
   5   3   7       35.42       39.14     21.19 o 
   6   3   7       79.07      110.33     30.94 o 
   7   3   7      457.84      409.75     98.25 o 
 -10   4   7       42.97       71.30     24.59 o 
  -9   4   7       99.90       69.36     25.74 o 
  -8   4   7     1994.10     2276.85    163.70 o 
  -7   4   7      445.23      378.98     25.39 o 
  -6   4   7      374.56      349.20     19.64 o 
  -5   4   7     1140.56     1164.59     54.13 o 
  -4   4   7       73.54       61.36      9.12 o 
  -3   4   7      467.90      515.96     30.06 o 
  -2   4   7      362.05      409.48     50.51 o 
  -1   4   7     1194.97     1272.72     55.79 o 
   0   4   7      819.08      929.69     33.51 o 
   1   4   7      391.37      411.73     35.61 o 
   2   4   7     1156.62     1407.38     57.68 o 
   3   4   7      317.12      309.99     22.79 o 
   4   4   7        5.62      117.00     51.72 o 
   5   4   7       95.13       84.21     20.95 o 
   6   4   7      102.27      118.20     32.67 o 
   7   4   7        8.99        2.20     44.38 o 
 -10   5   7       59.40       36.46     20.23 o 
  -9   5   7      404.83      477.91     45.06 o 
  -8   5   7       52.47       55.55     27.96 o 
  -7   5   7      893.38      894.28     67.99 o 
  -6   5   7       69.05       63.03     11.98 o 
  -5   5   7      121.38      119.70     14.74 o 
  -4   5   7        8.58       21.35      5.79 o 
  -3   5   7       64.53       63.18      9.59 o 
  -2   5   7     1281.28     1257.68     96.87 o 
  -1   5   7     2879.97     3520.21    106.45 o 
   0   5   7       64.70       84.87     16.74 o 
   1   5   7       57.36       91.20     25.55 o 
   2   5   7     3206.67     3296.17    144.04 o 
   3   5   7      516.60      541.18     31.56 o 
   4   5   7      459.01      474.97     69.03 o 
   5   5   7      212.89      159.52     34.90 o 
   6   5   7       94.79      121.61     20.29 o 
   7   5   7       25.62       24.60     30.21 o 
 -10   6   7        9.83       47.74     23.65 o 
  -9   6   7      365.30      377.52     51.87 o 
  -8   6   7       99.78       71.00     25.66 o 
  -7   6   7      447.09      522.06     34.82 o 
  -6   6   7      527.06      509.58     20.46 o 
  -5   6   7       27.99       26.16     10.22 o 
  -4   6   7      384.27      412.94     15.84 o 
  -3   6   7      574.70      656.44     25.64 o 
  -2   6   7     1084.52     1176.98     53.56 o 
  -1   6   7     3587.39     4156.30    131.61 o 
   0   6   7     1314.36     1316.89     69.30 o 
   1   6   7      835.41      893.00     32.37 o 
   2   6   7       30.97       44.86     11.20 o 
   3   6   7      395.95      411.25     23.75 o 
   4   6   7      726.20      708.20     47.87 o 
   5   6   7      181.29      241.97     37.27 o 
   6   6   7       22.59       44.86     34.20 o 
   7   6   7       13.99        2.56     27.81 o 
 -10   7   7       11.11       58.04     19.14 o 
  -9   7   7      190.28      175.64     37.01 o 
  -8   7   7      219.72      245.77     40.30 o 
  -7   7   7       44.57       53.07     10.94 o 
  -6   7   7     1091.80     1171.10     54.80 o 
  -5   7   7      992.11     1103.80     66.72 o 
  -4   7   7      287.77      289.85     27.09 o 
  -3   7   7       46.89       57.73      9.93 o 
  -2   7   7       36.10       50.16     12.19 o 
  -1   7   7      390.46      481.08     39.61 o 
   0   7   7     2381.42     2609.44     74.25 o 
   1   7   7      625.29      642.44     31.52 o 
   2   7   7       43.46       36.68      9.42 o 
   3   7   7     1093.94     1246.22     48.81 o 
   4   7   7      427.21      413.27     36.37 o 
   5   7   7      596.34      639.35     69.44 o 
   6   7   7      489.88      580.84     68.04 o 
   7   7   7       33.55       39.11     14.43 o 
 -10   8   7       79.91       58.43     33.10 o 
  -9   8   7        5.93       14.24     22.06 o 
  -8   8   7       68.60       65.21     20.29 o 
  -7   8   7       28.16       38.07      8.76 o 
  -6   8   7      209.74      222.07     22.73 o 
  -5   8   7     1533.09     1534.53     58.52 o 
  -4   8   7     1537.08     1555.46     50.40 o 
  -3   8   7      368.07      369.53     28.06 o 
  -2   8   7      117.33      133.29     14.52 o 
  -1   8   7      137.62      133.73     16.57 o 
   0   8   7      936.00      972.73     52.54 o 
   1   8   7      659.17      609.65     23.71 o 
   2   8   7      442.03      414.39     21.70 o 
   3   8   7      172.37      190.97     15.81 o 
   4   8   7       92.77       95.69     17.48 o 
   5   8   7      690.65      764.18     81.62 o 
   6   8   7       15.44       25.36     21.74 o 
   7   8   7       22.22       21.91     14.98 o 
 -10   9   7       58.09       58.16     18.82 o 
  -9   9   7       32.96       35.29     46.73 o 
  -8   9   7      165.07      179.52     32.51 o 
  -7   9   7      218.68      205.20     23.44 o 
  -6   9   7      398.51      402.90     40.47 o 
  -5   9   7      465.51      463.28     19.71 o 
  -4   9   7        0.76       30.26     14.53 o 
  -3   9   7        8.30       18.77     11.23 o 
  -2   9   7       83.07       99.78     14.38 o 
  -1   9   7     1711.72     1766.26     55.68 o 
   0   9   7      329.94      372.54     29.94 o 
   1   9   7      219.86      218.07     16.82 o 
   2   9   7       15.97       30.30     12.96 o 
   3   9   7        1.82        7.01     11.61 o 
   4   9   7       82.45       76.15     19.19 o 
   5   9   7      354.89      378.46     41.66 o 
   6   9   7       19.85       32.82     25.26 o 
   7   9   7        6.53       22.43     28.38 o 
 -10  10   7       46.76       14.58     20.08 o 
  -9  10   7       54.25       71.55     19.22 o 
  -8  10   7       71.69       86.58     19.60 o 
  -7  10   7       34.19       27.53     17.10 o 
  -6  10   7      568.99      621.86     32.40 o 
  -5  10   7      426.16      389.41     21.40 o 
  -4  10   7       42.09       45.84      9.06 o 
  -3  10   7      109.41      115.76     20.67 o 
  -2  10   7       77.08       85.04     10.53 o 
  -1  10   7      392.92      425.48     26.99 o 
   0  10   7      838.69      861.62     42.76 o 
   1  10   7       18.54       13.76      6.97 o 
   2  10   7       26.33       33.51     10.08 o 
   3  10   7      782.07      726.07     49.13 o 
   4  10   7      291.63      273.44     23.59 o 
   5  10   7       97.66      111.63     46.51 o 
   6  10   7      233.23      249.51     42.09 o 
   7  10   7       23.32       18.79     16.61 o 
 -10  11   7       38.87       62.54     25.41 o 
  -9  11   7       16.84       26.13     17.98 o 
  -8  11   7        3.66      -25.44     19.45 o 
  -7  11   7      474.27      430.72     56.12 o 
  -6  11   7       94.83       88.46     19.97 o 
  -5  11   7      364.28      363.82     24.60 o 
  -4  11   7      305.17      353.53     34.71 o 
  -3  11   7       97.89      111.42     16.80 o 
  -2  11   7       12.55       24.04     10.90 o 
  -1  11   7     1453.37     1484.15     58.50 o 
   0  11   7      924.11      930.63     46.32 o 
   1  11   7       40.17       29.76      8.20 o 
   2  11   7      625.19      637.21     57.86 o 
   3  11   7     1027.42     1036.94     72.54 o 
   4  11   7      328.36      286.81     26.59 o 
   5  11   7       34.26       20.04     12.80 o 
   6  11   7      346.61      320.74     40.96 o 
   7  11   7       21.57        9.79     13.77 o 
 -10  12   7       14.57       23.71     28.24 o 
  -9  12   7      495.69      371.03    113.86 o 
  -8  12   7      286.19      263.83     43.01 o 
  -7  12   7      421.67      430.28     54.11 o 
  -6  12   7      385.14      404.41     56.09 o 
  -5  12   7      951.16     1066.58     53.65 o 
  -4  12   7     2138.75     2303.77     90.20 o 
  -3  12   7      175.85      185.53     20.01 o 
  -2  12   7      129.70      147.99     34.42 o 
  -1  12   7     1605.58     1761.74     63.01 o 
   0  12   7      378.02      375.31     24.11 o 
   1  12   7       50.22       54.97     11.28 o 
   2  12   7     1690.39     1852.85     79.67 o 
   3  12   7      778.75      780.86     57.88 o 
   4  12   7       76.62       87.07     23.76 o 
   5  12   7       20.12       13.23     16.49 o 
   6  12   7      245.23      216.25     31.64 o 
   7  12   7       71.01      116.98     29.78 o 
  -9  13   7       28.03       -1.67     22.10 o 
  -8  13   7       90.79      105.55     25.57 o 
  -7  13   7      234.92      214.02     34.64 o 
  -6  13   7     1578.99     1813.37     77.57 o 
  -5  13   7        5.86       27.09      8.50 o 
  -4  13   7      328.31      312.12     33.77 o 
  -3  13   7      321.27      330.26     34.39 o 
  -2  13   7     2748.92     2921.79    113.67 o 
  -1  13   7      364.65      338.85     28.75 o 
   0  13   7      131.91      170.82     20.93 o 
   1  13   7      167.43      170.71     26.01 o 
   2  13   7     1102.66     1198.12     55.63 o 
   3  13   7       14.84       29.35     12.31 o 
   4  13   7      181.86      154.57     25.46 o 
   5  13   7      115.80      128.37     25.83 o 
   6  13   7       13.68       53.08     16.06 o 
   7  13   7       21.75       64.87     20.37 o 
  -9  14   7      194.37      140.95     38.06 o 
  -8  14   7      126.27       98.66     20.03 o 
  -7  14   7      671.72      642.50     53.42 o 
  -6  14   7     1843.15     1924.39    125.03 o 
  -5  14   7      936.44      938.70     59.55 o 
  -4  14   7      395.39      394.38     26.05 o 
  -3  14   7     1361.41     1393.44     67.65 o 
  -2  14   7      888.32      883.16     51.30 o 
  -1  14   7      472.32      583.24     34.26 o 
   0  14   7        7.06      -16.30     19.80 o 
   1  14   7       73.98       83.89     15.06 o 
   2  14   7      598.30      507.62     33.78 o 
   3  14   7      172.12      146.20     17.42 o 
   4  14   7      285.58      288.67     35.46 o 
   5  14   7       47.00       22.57     26.61 o 
   6  14   7       16.09       47.77     15.93 o 
   7  14   7      324.28      433.95     63.30 o 
  -9  15   7       68.17       87.74     19.81 o 
  -8  15   7        3.45       -4.56     19.20 o 
  -7  15   7      225.67      193.59     37.11 o 
  -6  15   7      871.69      745.48    136.52 o 
  -5  15   7      297.83      289.50     27.85 o 
  -4  15   7      135.45      117.69     14.07 o 
  -3  15   7       46.50       59.99     14.72 o 
  -2  15   7       85.87       87.53     18.10 o 
  -1  15   7      298.21      360.96     31.03 o 
   0  15   7      389.92      410.03     40.32 o 
   1  15   7      446.13      447.77     21.67 o 
   2  15   7       26.67       29.22     13.91 o 
   3  15   7      102.35       99.84     19.42 o 
   4  15   7      223.19      206.82     29.21 o 
   5  15   7       10.32       15.30     15.00 o 
   6  15   7       30.86       52.95     25.05 o 
   7  15   7        9.71       38.42     31.31 o 
  -9  16   7       15.28       24.09     16.26 o 
  -8  16   7        1.40        9.97     16.10 o 
  -7  16   7      299.10      260.31     30.95 o 
  -6  16   7       87.79       80.64     18.99 o 
  -5  16   7       55.53       76.83     15.60 o 
  -4  16   7      108.52      122.33     15.81 o 
  -3  16   7       49.79       74.39     15.09 o 
  -2  16   7       25.45       49.77     15.77 o 
  -1  16   7      141.79      158.73     17.55 o 
   0  16   7      552.04      588.38     27.51 o 
   1  16   7     1087.97     1177.71     41.51 o 
   2  16   7      608.83      624.25     45.41 o 
   3  16   7      406.33      352.34     24.45 o 
   4  16   7       60.97       44.30     14.16 o 
   5  16   7       23.66       13.50     10.29 o 
   6  16   7       10.62       15.33     35.11 o 
   7  16   7      128.73      209.74     79.63 o 
  -9  17   7       20.51        4.43     12.07 o 
  -8  17   7       20.95       -3.62     15.66 o 
  -7  17   7      125.87      126.25     22.69 o 
  -6  17   7      329.43      318.38     34.51 o 
  -5  17   7      571.38      549.92     57.14 o 
  -4  17   7        9.27        6.79     16.49 o 
  -3  17   7      181.29      137.98     18.58 o 
  -2  17   7      954.70      963.59     38.64 o 
  -1  17   7       13.02        9.85     17.99 o 
   0  17   7      219.46      269.87     30.40 o 
   1  17   7      104.96      108.02     23.15 o 
   2  17   7       68.65       47.51     11.43 o 
   3  17   7      610.56      508.42     35.90 o 
   4  17   7      405.52      378.37     62.55 o 
   5  17   7       69.72       71.79     31.66 o 
   6  17   7       25.34       59.52     21.19 o 
   7  17   7       44.30       20.13     21.14 o 
  -9  18   7        6.95        4.67     16.87 o 
  -8  18   7      157.21      163.32     25.40 o 
  -7  18   7       51.03       83.41     30.35 o 
  -6  18   7      258.53      287.49     29.83 o 
  -5  18   7       56.10       97.26     20.35 o 
  -4  18   7      321.74      432.22     34.89 o 
  -3  18   7       65.34       72.67     12.38 o 
  -2  18   7      304.47      334.16     45.34 o 
  -1  18   7      315.12      276.23     29.09 o 
   0  18   7      243.87      260.76     27.28 o 
   1  18   7        0.13       15.00      7.88 o 
   2  18   7       80.74       78.14     14.61 o 
   3  18   7       49.42       59.34      8.97 o 
   4  18   7      374.17      345.57     48.92 o 
   5  18   7       70.87       68.28     24.02 o 
   6  18   7       12.27       51.87     41.07 o 
  -9  19   7       14.52       21.93     14.88 o 
  -8  19   7       48.04       39.24     13.49 o 
  -7  19   7      430.56      448.58     57.44 o 
  -6  19   7        7.30        1.26     14.17 o 
  -5  19   7      392.79      434.54     31.19 o 
  -4  19   7      158.51      158.18     19.44 o 
  -3  19   7      417.23      452.19     37.08 o 
  -2  19   7     1326.68     1396.51    110.86 o 
  -1  19   7      875.09      982.25     50.18 o 
   0  19   7      895.61      978.33     73.37 o 
   1  19   7      134.18      155.63     17.72 o 
   2  19   7      741.86      760.15     27.48 o 
   3  19   7      100.30       73.02     14.83 o 
   4  19   7       79.37       56.15     12.15 o 
   5  19   7        0.62       10.32     19.85 o 
   6  19   7      127.43      114.98     38.35 o 
  -9  20   7       74.24       90.86     33.44 o 
  -8  20   7       37.53       44.58     14.34 o 
  -7  20   7      823.85      926.77     64.38 o 
  -6  20   7      284.17      287.17     29.05 o 
  -5  20   7      612.56      638.23     57.24 o 
  -4  20   7       66.92       45.21     15.40 o 
  -3  20   7      929.87      960.84     82.76 o 
  -2  20   7      483.55      542.08     50.94 o 
  -1  20   7      301.56      311.43     35.37 o 
   0  20   7     3140.82     3492.97    202.70 o 
   1  20   7      313.56      300.20     34.66 o 
   2  20   7      410.86      424.66     29.99 o 
   3  20   7      685.96      719.95     37.81 o 
   4  20   7       71.00       46.99     15.13 o 
   5  20   7       42.22       21.82     17.12 o 
   6  20   7       82.05       69.61     25.79 o 
  -9  21   7      152.59      133.01     40.99 o 
  -8  21   7       19.35       25.46     13.76 o 
  -7  21   7       28.83       21.74     13.29 o 
  -6  21   7      333.00      350.74     36.32 o 
  -5  21   7      101.91       86.38     11.99 o 
  -4  21   7      371.23      390.61     38.27 o 
  -3  21   7      476.57      459.03     32.28 o 
  -2  21   7       43.48       53.52     12.76 o 
  -1  21   7      658.56      704.54     59.89 o 
   0  21   7      415.49      447.29     32.99 o 
   1  21   7      736.66      708.22     24.67 o 
   2  21   7        8.04       17.43      7.13 o 
   3  21   7        2.42        6.94      7.40 o 
   4  21   7       59.17       40.58     27.25 o 
   5  21   7       17.62       19.99     21.32 o 
   6  21   7       17.55       58.34     19.80 o 
  -8  22   7       17.20       44.56     13.64 o 
  -7  22   7      664.39      598.35     79.91 o 
  -6  22   7       30.11       39.54     18.08 o 
  -5  22   7      206.50      226.93     19.73 o 
  -4  22   7       70.63       58.23     33.05 o 
  -3  22   7      178.76      205.94     22.35 o 
  -2  22   7      354.75      335.68     26.44 o 
  -1  22   7     1172.71     1223.74     62.79 o 
   0  22   7      376.48      424.30     37.25 o 
   1  22   7      425.87      400.36     41.83 o 
   2  22   7       63.35       68.81     11.92 o 
   3  22   7       53.51       61.43     13.56 o 
   4  22   7       42.15       50.09     23.06 o 
   5  22   7        8.36       89.18     23.58 o 
   6  22   7      157.13      184.78     54.61 o 
  -8  23   7       95.12       77.20     14.95 o 
  -7  23   7      666.29      697.35    118.26 o 
  -6  23   7      343.38      386.05     37.09 o 
  -5  23   7      313.65      297.44     27.28 o 
  -4  23   7      283.46      252.19     26.17 o 
  -3  23   7      554.53      548.98     48.18 o 
  -2  23   7       97.05      111.62     15.67 o 
  -1  23   7      943.35      943.84     33.14 o 
   0  23   7       63.83       33.27     14.26 o 
   1  23   7        4.09        0.83     12.56 o 
   2  23   7      170.03      148.01     22.26 o 
   3  23   7       59.89       37.11     13.34 o 
   4  23   7      130.46      119.94     41.91 o 
   5  23   7       31.41       41.16     18.55 o 
   6  23   7       28.27        3.51     14.58 o 
  -8  24   7       73.66       77.91     17.52 o 
  -7  24   7       68.86       78.54     19.33 o 
  -6  24   7      155.62      155.15     23.12 o 
  -5  24   7      631.92      651.67     74.02 o 
  -4  24   7     1518.65     1638.59     61.41 o 
  -3  24   7      272.85      280.06     28.49 o 
  -2  24   7      301.36      315.29     34.97 o 
  -1  24   7      298.08      294.37     32.11 o 
   0  24   7      217.55      234.71     21.45 o 
   1  24   7      370.96      398.69     23.27 o 
   2  24   7      114.56      100.85     20.68 o 
   3  24   7      100.81       88.55     15.00 o 
   4  24   7      403.32      456.60     81.36 o 
   5  24   7      143.68      135.24     25.84 o 
   6  24   7       45.96       27.97     33.72 o 
  -8  25   7       42.70       54.29     19.61 o 
  -7  25   7      335.97      362.43     50.97 o 
  -6  25   7      228.93      218.43     38.61 o 
  -5  25   7      394.10      371.52     34.49 o 
  -4  25   7      306.96      305.02     27.35 o 
  -3  25   7      437.03      452.62     34.30 o 
  -2  25   7      203.73      186.93     17.57 o 
  -1  25   7      261.45      228.89     31.91 o 
   0  25   7       27.26       28.72      8.31 o 
   1  25   7      149.67      123.18     23.95 o 
   2  25   7       64.37       46.77     29.13 o 
   3  25   7       24.91       47.30     13.47 o 
   4  25   7       49.28       38.51     14.02 o 
   5  25   7       89.81       76.98     18.26 o 
  -8  26   7       26.85       33.01     16.52 o 
  -7  26   7       21.70       25.84     13.40 o 
  -6  26   7      242.41      237.78     31.39 o 
  -5  26   7      113.19      101.93     13.90 o 
  -4  26   7      461.29      459.17     50.88 o 
  -3  26   7       17.37       30.68      9.56 o 
  -2  26   7       97.96      117.33     15.15 o 
  -1  26   7       85.05       66.26     22.13 o 
   0  26   7      115.08       90.03     16.76 o 
   1  26   7      418.26      402.97     43.86 o 
   2  26   7      296.48      239.02     25.18 o 
   3  26   7       23.55       24.88     16.73 o 
   4  26   7       20.59       47.08     17.65 o 
   5  26   7      160.67      140.56     36.68 o 
  -8  27   7       36.11       30.06     15.79 o 
  -7  27   7       93.05       92.26     19.63 o 
  -6  27   7        1.86       37.69     12.93 o 
  -5  27   7       22.97       17.67      9.46 o 
  -4  27   7       29.73       22.45     15.47 o 
  -3  27   7       21.52       14.86      8.48 o 
  -2  27   7       72.35       80.07     14.42 o 
  -1  27   7      916.79      889.74     58.54 o 
   0  27   7      821.75      928.24     68.57 o 
   1  27   7      318.96      344.72     48.32 o 
   2  27   7       24.77        1.36     13.94 o 
   3  27   7       59.84       60.79     14.46 o 
   4  27   7       33.11       53.37     13.11 o 
   5  27   7       16.41       21.73     22.81 o 
  -7  28   7       93.11       94.35     21.81 o 
  -6  28   7       82.73       68.46     16.19 o 
  -5  28   7      232.56      241.97     27.42 o 
  -4  28   7       11.63       41.67     14.28 o 
  -3  28   7      320.36      364.97     28.41 o 
  -2  28   7      193.54      214.75     23.04 o 
  -1  28   7      491.26      526.26     53.24 o 
   0  28   7      264.58      273.23     33.18 o 
   1  28   7       25.44       65.81     16.08 o 
   2  28   7        2.24      -10.98     14.69 o 
   3  28   7        4.14       11.50     11.47 o 
   4  28   7       42.69       15.83     14.80 o 
   5  28   7       23.75        1.35     21.00 o 
  -7  29   7      107.88      112.40     25.42 o 
  -6  29   7       78.88       70.08     18.10 o 
  -5  29   7       85.91       81.88     14.74 o 
  -4  29   7      346.50      359.33     33.85 o 
  -3  29   7      291.16      287.93     28.18 o 
  -2  29   7      167.82      151.30     22.64 o 
  -1  29   7      271.13      281.35     28.76 o 
   0  29   7       96.51      100.64     25.10 o 
   1  29   7     1871.97     1826.39    151.94 o 
   2  29   7      404.34      379.64     37.22 o 
   3  29   7        0.42       -1.61     16.68 o 
   4  29   7      153.15      130.77     24.82 o 
   5  29   7       71.88       49.31     24.84 o 
  -7  30   7      319.27      343.92     47.76 o 
  -6  30   7       24.49       57.61     18.51 o 
  -5  30   7       70.53       68.40     17.81 o 
  -4  30   7      203.24      192.20     21.54 o 
  -3  30   7       95.10       71.70     16.93 o 
  -2  30   7      601.08      584.30     34.75 o 
  -1  30   7       43.89       37.75     14.86 o 
   0  30   7       73.77       80.75     17.97 o 
   1  30   7       87.98       96.68     18.05 o 
   2  30   7       27.85       34.13     13.11 o 
   3  30   7        9.57       13.54      9.46 o 
   4  30   7        8.09        1.08     11.74 o 
  -7  31   7      105.98      144.20     31.20 o 
  -6  31   7      148.95      157.89     28.58 o 
  -5  31   7       97.92       72.16     14.85 o 
  -4  31   7        4.31       13.31     12.34 o 
  -3  31   7       32.51       24.42     11.06 o 
  -2  31   7      195.57      179.67     19.92 o 
  -1  31   7       40.22       55.88     14.55 o 
   0  31   7      716.00      831.69     58.50 o 
   1  31   7      101.07      116.13     17.18 o 
   2  31   7       11.15       34.16     20.59 o 
   3  31   7       67.72       96.29     14.58 o 
   4  31   7       54.99       34.65     18.97 o 
  -6  32   7       35.61       37.07     12.86 o 
  -5  32   7       43.14       29.75     23.94 o 
  -4  32   7       77.32       78.17     15.61 o 
  -3  32   7      189.77      186.61     23.79 o 
  -2  32   7      132.05       97.59     16.30 o 
  -1  32   7       96.89      108.75     15.66 o 
   0  32   7      415.28      363.67     40.12 o 
   1  32   7      131.31      170.04     22.30 o 
   2  32   7        6.83       -6.81     14.94 o 
   3  32   7       20.64       18.43     17.89 o 
   4  32   7       19.13       35.14     16.53 o 
  -6  33   7       21.35        8.82     21.14 o 
  -5  33   7      103.21      108.12     21.38 o 
  -4  33   7       42.07       17.59     15.76 o 
  -3  33   7       19.93       31.95     17.83 o 
  -2  33   7       76.54       60.26     22.54 o 
  -1  33   7      132.42      114.57     17.61 o 
   0  33   7       29.78       30.93     17.74 o 
   1  33   7      129.81      135.84     17.45 o 
   2  33   7       33.20       34.90      9.73 o 
   3  33   7       93.78       41.76     23.41 o 
  -6  34   7        0.38       -2.02     18.89 o 
  -5  34   7       32.32       15.00     15.81 o 
  -4  34   7       21.46       35.20     12.54 o 
  -3  34   7       74.39       79.85     18.37 o 
  -2  34   7      430.72      390.36     40.06 o 
  -1  34   7       73.71       70.51     14.26 o 
   0  34   7       45.58       45.53     13.38 o 
   1  34   7      144.20      177.40     23.58 o 
   2  34   7      163.46      106.94     18.11 o 
   3  34   7      121.47      167.32     30.19 o 
  -5  35   7       20.94       28.08     14.19 o 
  -4  35   7        5.58       11.77     22.52 o 
  -3  35   7      275.16      335.56     43.52 o 
  -2  35   7       72.05       82.27     20.70 o 
  -1  35   7        2.76       14.49     13.14 o 
   0  35   7       80.99       87.81     16.51 o 
   1  35   7       13.74       -1.03     15.41 o 
   2  35   7       68.79       91.74     15.84 o 
   3  35   7       62.50       77.72     19.13 o 
  -5  36   7      247.40      342.25     39.27 o 
  -4  36   7       21.85       52.02     18.79 o 
  -3  36   7       10.61       45.83     28.02 o 
  -2  36   7       10.11       41.41     20.39 o 
  -1  36   7       23.54       23.51     11.13 o 
   0  36   7      197.15      225.41     27.37 o 
   1  36   7       42.09       78.53     17.69 o 
   2  36   7       68.62       40.49     20.53 o 
  -4  37   7       18.32        1.37     25.70 o 
  -3  37   7       87.55       85.48     29.66 o 
  -2  37   7       12.79       14.64     13.70 o 
  -1  37   7       11.90       40.55     18.67 o 
   0  37   7       12.83       34.02     11.44 o 
   1  37   7       57.36       84.78     16.06 o 
   2  37   7       30.28       44.08     16.70 o 
  -4  38   7        3.42       23.61     18.07 o 
  -3  38   7       73.12       76.20     14.27 o 
  -2  38   7      214.16      241.93     33.57 o 
  -1  38   7       17.37       30.00     17.01 o 
   0  38   7      218.28      199.70     28.58 o 
   1  38   7        0.54       22.47     15.48 o 
  -3  39   7       12.92       13.81     13.45 o 
  -2  39   7       23.99       33.31     15.46 o 
  -1  39   7      125.61      116.09     31.39 o 
   0  39   7       78.42      106.78     24.03 o 
  -1  40   7       62.18       82.56     18.49 o 
 -10   0   8       45.76       18.64     28.92 o 
  -9   0   8       86.24      209.18     50.35 o 
  -8   0   8      592.27      636.78    145.52 o 
  -7   0   8        0.84       27.45     15.31 o 
  -6   0   8     1387.20     1448.62    139.52 o 
  -4   0   8      431.15      466.19     65.97 o 
  -3   0   8        5.84       -3.01     14.43 o 
  -2   0   8      199.04      206.42     42.08 o 
  -1   0   8      252.31      379.71     50.09 o 
   0   0   8      330.48      396.35     44.25 o 
   1   0   8      268.44      337.84     21.12 o 
   2   0   8      707.31      634.53     93.78 o 
   3   0   8       67.58       66.61     15.12 o 
   4   0   8      750.82      751.53     93.15 o 
   5   0   8      861.64      814.12    159.01 o 
   6   0   8      150.45      186.36     46.23 o 
   7   0   8       66.45      103.86     33.70 o 
 -10   1   8       47.43       53.72     22.22 o 
  -9   1   8       29.44       19.66     30.50 o 
  -8   1   8      263.14      229.22     43.21 o 
  -7   1   8      157.83      144.25     32.64 o 
  -6   1   8      656.40      689.53    164.62 o 
  -5   1   8     1463.81     1918.60    211.59 o 
  -4   1   8      329.05      392.19     38.94 o 
  -3   1   8        3.67       15.44     10.11 o 
  -2   1   8      760.97      761.29     33.19 o 
  -1   1   8      666.88      734.09     48.73 o 
   0   1   8      958.03     1108.78     99.24 o 
   1   1   8      109.31      124.87     14.62 o 
   2   1   8      119.80      156.02     24.21 o 
   3   1   8       65.88       84.25     18.98 o 
   4   1   8      543.42      645.76     89.06 o 
   5   1   8       80.09      129.41     58.90 o 
   6   1   8      239.27      279.09     34.06 o 
   7   1   8       89.95       81.29     39.83 o 
 -10   2   8       24.86       27.65     20.44 o 
  -9   2   8      230.27      253.22     33.87 o 
  -8   2   8       51.79      111.35     28.25 o 
  -7   2   8      836.38      893.23     65.04 o 
  -6   2   8      110.69      151.28     20.40 o 
  -4   2   8      917.72      988.11     43.94 o 
  -3   2   8      221.44      220.72     20.04 o 
  -2   2   8        5.65       38.46     12.80 o 
  -1   2   8      424.76      459.15     28.41 o 
   0   2   8     1266.86     1362.29    280.58 o 
   1   2   8      184.33      205.07     21.37 o 
   2   2   8       26.78       30.48      9.31 o 
   3   2   8      167.41      232.92     68.75 o 
   5   2   8      235.57      208.73     32.39 o 
   6   2   8      117.24      109.26     69.14 o 
   7   2   8      124.08      150.70     24.34 o 
 -10   3   8       75.36      103.57     36.34 o 
  -9   3   8      137.28      138.31     30.28 o 
  -8   3   8        6.19       13.19     37.94 o 
  -7   3   8      671.72      692.85     41.74 o 
  -6   3   8      790.89      748.44     39.42 o 
  -5   3   8      264.07      302.55     57.46 o 
  -4   3   8     2250.38     2200.81     97.78 o 
  -3   3   8       65.42       58.20     12.40 o 
  -2   3   8       89.10       88.81     18.53 o 
  -1   3   8       26.67       44.56     15.06 o 
   0   3   8      665.80      857.26    127.45 o 
   1   3   8      159.64      171.95     20.62 o 
   2   3   8        2.32       18.54      8.65 o 
   3   3   8     1440.08     1487.49    117.01 o 
   5   3   8      304.15      290.24     42.27 o 
   6   3   8       67.69       72.82     31.91 o 
   7   3   8       44.66       32.97     19.38 o 
 -10   4   8       61.87       37.31     24.16 o 
  -9   4   8      206.25      216.80     41.92 o 
  -8   4   8       40.71       57.26     20.46 o 
  -7   4   8      708.79      654.32     50.39 o 
  -6   4   8      958.74      948.70     46.36 o 
  -5   4   8      117.43      102.59     25.58 o 
  -4   4   8      701.49      859.50     62.23 o 
  -3   4   8       96.98       98.14     13.59 o 
  -2   4   8      598.08      577.09     37.06 o 
  -1   4   8      307.28      352.06     29.26 o 
   0   4   8     1172.74     1256.40     70.50 o 
   1   4   8      619.46      701.76     46.11 o 
   2   4   8     1159.20     1170.58     46.94 o 
   4   4   8       17.63       75.51     17.17 o 
   5   4   8      109.48      101.19     32.82 o 
   6   4   8       90.96      127.88     55.63 o 
   7   4   8        2.62       -4.61     19.67 o 
 -10   5   8       88.40       62.83     24.90 o 
  -9   5   8       23.03        0.62     14.02 o 
  -8   5   8       44.08       68.40     30.27 o 
  -7   5   8      253.39      214.95     27.24 o 
  -6   5   8      221.54      252.61     30.19 o 
  -5   5   8      959.06      959.71     59.91 o 
  -4   5   8      444.59      492.35     28.16 o 
  -3   5   8       33.50       17.67     10.81 o 
  -2   5   8      140.53      165.38     16.93 o 
  -1   5   8      243.67      258.88     36.78 o 
   0   5   8      460.97      447.85     70.19 o 
   1   5   8     1099.80     1137.35     58.47 o 
   2   5   8      247.73      212.87     26.17 o 
   3   5   8      336.22      326.77     23.72 o 
   4   5   8      146.55      182.91     23.82 o 
   5   5   8      110.13      151.26     41.32 o 
   6   5   8      258.08      262.18     39.93 o 
   7   5   8       78.76       36.46     19.28 o 
 -10   6   8        6.33       43.76     21.07 o 
  -9   6   8       53.13       64.88     18.75 o 
  -8   6   8      672.22      677.53     85.50 o 
  -7   6   8        8.60       17.78      8.98 o 
  -6   6   8     1383.03     1452.48     91.51 o 
  -5   6   8      152.31      124.30     27.71 o 
  -4   6   8       53.96       57.60     11.28 o 
  -3   6   8      336.87      374.04     28.00 o 
  -2   6   8      303.46      323.09     35.03 o 
  -1   6   8      576.99      585.83     26.37 o 
   0   6   8      214.38      237.70     24.05 o 
   1   6   8        3.91       29.35     34.29 o 
   2   6   8     1354.20     1434.94     49.06 o 
   3   6   8       78.17       67.66     15.29 o 
   4   6   8        0.96       18.59     15.37 o 
   5   6   8      942.70      994.25    142.88 o 
   6   6   8      571.00      706.00     55.25 o 
   7   6   8      130.49      126.38     33.04 o 
 -10   7   8       22.29       50.86     26.17 o 
  -9   7   8       52.74       89.49     27.32 o 
  -8   7   8      160.31      215.41     68.24 o 
  -7   7   8       62.40       39.67     15.70 o 
  -6   7   8      918.53      884.33     48.47 o 
  -5   7   8     1002.37     1232.10    100.87 o 
  -4   7   8       76.28       66.73     13.31 o 
  -3   7   8       21.32       51.66     12.62 o 
  -2   7   8     1225.48     1207.18     61.40 o 
  -1   7   8      417.42      491.01     22.71 o 
   0   7   8       98.55       98.31     15.26 o 
   1   7   8      396.12      453.61     25.47 o 
   2   7   8     2682.83     2951.93    127.32 o 
   3   7   8      162.68      174.53     22.83 o 
   4   7   8      283.37      329.74     37.04 o 
   5   7   8      429.29      510.06     61.67 o 
   6   7   8      780.80      732.44    127.16 o 
   7   7   8      168.73      167.98     25.93 o 
 -10   8   8        4.86       14.95     15.91 o 
  -9   8   8       45.73       16.46     17.60 o 
  -8   8   8       13.05       40.35     32.27 o 
  -7   8   8      486.07      477.65     61.20 o 
  -6   8   8      304.89      301.24     30.22 o 
  -5   8   8     3335.10     3378.04    155.90 o 
  -4   8   8      145.59      136.68     14.89 o 
  -3   8   8       35.58       51.35     18.21 o 
  -2   8   8      436.33      452.90     46.65 o 
  -1   8   8       93.94      104.04     15.86 o 
   0   8   8       33.47       19.42     10.78 o 
   1   8   8      300.49      328.30     19.78 o 
   2   8   8      227.85      313.88     32.67 o 
   3   8   8       53.84       48.71     30.47 o 
   4   8   8      948.09     1128.57     97.15 o 
   5   8   8      385.69      251.65     43.87 o 
   6   8   8      104.92      166.37     43.82 o 
   7   8   8        2.03       27.50     14.11 o 
 -10   9   8       46.97       23.44     48.03 o 
  -9   9   8        8.94       10.92     32.03 o 
  -8   9   8       22.38       49.71     16.32 o 
  -7   9   8        6.00       13.36     18.23 o 
  -6   9   8      190.04      146.17     21.37 o 
  -5   9   8      477.70      483.63     40.76 o 
  -4   9   8      127.50      126.66     16.26 o 
  -3   9   8      118.12       90.10     20.54 o 
  -2   9   8        1.88       -9.77     12.20 o 
  -1   9   8      463.37      440.82     30.66 o 
   0   9   8       15.14       34.09     15.24 o 
   1   9   8      427.60      412.00     17.97 o 
   2   9   8       14.56      130.54     51.49 o 
   3   9   8       14.40       10.88     21.47 o 
   4   9   8      283.07      283.78     41.31 o 
   5   9   8      165.10      145.66     27.40 o 
   6   9   8      190.36      198.92     38.94 o 
   7   9   8       12.82       41.14     21.85 o 
 -10  10   8      171.82      140.76     33.86 o 
  -9  10   8       27.31       37.72     18.77 o 
  -8  10   8      101.88       69.25     24.41 o 
  -7  10   8      152.63      162.89     18.33 o 
  -6  10   8      205.35      166.90     21.30 o 
  -5  10   8      223.79      213.07     24.35 o 
  -4  10   8      211.61      241.00     73.09 o 
  -3  10   8      350.04      361.61     25.57 o 
  -2  10   8       66.98       55.92     19.25 o 
  -1  10   8      283.89      298.35     24.12 o 
   0  10   8      509.15      468.41     33.03 o 
   1  10   8      354.97      333.94     26.39 o 
   2  10   8     2581.45     2641.63    151.86 o 
   3  10   8      194.69      197.69     24.91 o 
   4  10   8       41.23       40.50     22.68 o 
   5  10   8       84.02      122.59     20.86 o 
   6  10   8      161.81      181.64     31.31 o 
   7  10   8        8.38      -15.44     18.02 o 
  -9  11   8        3.91      -11.55     23.93 o 
  -8  11   8       59.90       35.96     34.05 o 
  -7  11   8      398.76      370.05     67.08 o 
  -6  11   8      777.50      739.42     34.04 o 
  -5  11   8      703.24      691.25     50.71 o 
  -4  11   8     3086.91     3497.79    183.73 o 
  -3  11   8      222.84      223.22     21.00 o 
  -2  11   8      143.74      164.33     21.28 o 
  -1  11   8      114.05      116.23     13.58 o 
   0  11   8     1133.42     1186.38     60.60 o 
   1  11   8      101.90      152.63     16.95 o 
   2  11   8      363.17      431.44     47.29 o 
   3  11   8      115.18      127.84     17.67 o 
   4  11   8       25.59       55.96     24.33 o 
   5  11   8      132.98      170.41     30.65 o 
   6  11   8      170.95      119.12     44.41 o 
   7  11   8       20.65       59.75     28.63 o 
  -9  12   8       41.01       40.66     21.44 o 
  -8  12   8       49.82       50.85     20.16 o 
  -7  12   8     1798.73     1909.68     67.42 o 
  -6  12   8      901.25      998.13     70.15 o 
  -5  12   8     1464.57     1519.38    149.89 o 
  -4  12   8     1540.47     1872.11    105.32 o 
  -3  12   8       30.72       64.57     17.94 o 
  -2  12   8      681.06      737.05     67.96 o 
  -1  12   8      987.60      945.39     50.97 o 
   0  12   8       77.96      127.20     22.83 o 
   1  12   8      347.43      408.57     39.56 o 
   2  12   8      116.43      124.39     41.18 o 
   3  12   8       88.12       79.81     11.30 o 
   4  12   8      410.62      431.95     59.08 o 
   5  12   8      291.57      272.59     50.70 o 
   6  12   8       21.51       56.38     18.79 o 
  -9  13   8      138.13      103.63     34.15 o 
  -8  13   8       38.31       28.82     22.57 o 
  -7  13   8      247.53      232.15     52.55 o 
  -6  13   8      245.00      237.02     33.66 o 
  -5  13   8     1802.29     1885.74    104.62 o 
  -4  13   8     4773.74     5311.51    244.07 o 
  -3  13   8     1611.95     1766.89    201.76 o 
  -2  13   8      230.07      233.06     50.56 o 
  -1  13   8      537.18      544.64     47.23 o 
   0  13   8      938.58      883.09     69.37 o 
   1  13   8     1528.34     1540.58     72.67 o 
   2  13   8     1553.27     1517.18     85.36 o 
   3  13   8       30.92       20.89     17.88 o 
   4  13   8       20.03       34.65     24.69 o 
   5  13   8      196.51      206.74     29.62 o 
   6  13   8       36.43       53.58     15.75 o 
  -9  14   8       23.95       55.46     25.29 o 
  -8  14   8       30.54       22.47     20.36 o 
  -7  14   8       11.72       31.02     24.68 o 
  -6  14   8      481.77      498.41     38.26 o 
  -5  14   8       47.83       97.30     20.93 o 
  -4  14   8      107.46      121.63     31.31 o 
  -3  14   8     1447.91     1503.24    106.03 o 
  -2  14   8     1543.61     1650.54     73.76 o 
  -1  14   8       97.03      101.29     17.29 o 
   0  14   8      221.54      219.46     27.36 o 
   1  14   8      501.87      526.02     57.94 o 
   2  14   8      421.49      437.23     56.64 o 
   3  14   8     1956.78     2126.30    138.18 o 
   4  14   8       83.33       83.11     22.34 o 
   5  14   8       62.35      105.98     21.97 o 
   6  14   8      119.97       61.41     37.57 o 
  -9  15   8        3.41       67.58     22.48 o 
  -8  15   8       26.05       16.46     33.48 o 
  -7  15   8       61.38       46.63     17.64 o 
  -6  15   8      633.48      618.20     62.67 o 
  -5  15   8       99.62       79.23     25.73 o 
  -4  15   8      308.53      343.40     28.17 o 
  -3  15   8     1530.76     1468.56     59.66 o 
  -2  15   8      183.49      160.01     21.35 o 
  -1  15   8      115.34      131.19     15.51 o 
   0  15   8      451.60      431.71     39.27 o 
   1  15   8     1024.97     1174.62     91.82 o 
   2  15   8       45.80       61.28     17.54 o 
   3  15   8      317.54      286.94     35.63 o 
   4  15   8      144.52       92.15     21.44 o 
   5  15   8       34.26       27.72     34.54 o 
   6  15   8      135.75      167.48     32.07 o 
  -9  16   8       20.68       35.25     29.87 o 
  -8  16   8       55.73       67.08     19.74 o 
  -7  16   8       49.52       66.46     16.71 o 
  -6  16   8      209.99      228.13     27.96 o 
  -5  16   8      872.96      817.14     31.02 o 
  -4  16   8       55.65       58.25     13.04 o 
  -3  16   8      303.01      283.02     25.98 o 
  -2  16   8      880.14      882.69     55.17 o 
  -1  16   8      112.59      112.45     13.64 o 
   0  16   8      779.82      844.70     53.87 o 
   1  16   8      125.08      138.12     17.03 o 
   2  16   8       85.20       38.91     26.59 o 
   3  16   8       57.63       62.55     18.11 o 
   4  16   8       63.28       25.25     26.81 o 
   5  16   8      112.92       82.46     33.77 o 
   6  16   8      180.55      160.90     53.73 o 
  -9  17   8      120.68      160.23     56.89 o 
  -8  17   8        3.57       40.12     20.69 o 
  -7  17   8       38.33       44.16     16.17 o 
  -6  17   8      221.71      146.21     25.01 o 
  -5  17   8      692.08      712.78     61.22 o 
  -4  17   8      174.53      176.11     23.84 o 
  -3  17   8      149.44      166.90     28.98 o 
  -2  17   8      680.20      785.47     76.14 o 
  -1  17   8       65.27       57.11     22.95 o 
   0  17   8        4.20       46.81     15.56 o 
   1  17   8       92.59       53.77     19.67 o 
   2  17   8      132.65      177.77     20.01 o 
   3  17   8       39.02       34.72      7.28 o 
   4  17   8      148.85      153.40     39.71 o 
   5  17   8       13.34       59.49     32.70 o 
   6  17   8        6.71       42.61     22.68 o 
  -9  18   8      114.29      102.74     35.36 o 
  -8  18   8       99.56      116.62     25.38 o 
  -7  18   8      117.37      129.70     33.90 o 
  -6  18   8      257.52      182.38     39.56 o 
  -5  18   8      284.56      258.19     37.97 o 
  -4  18   8       11.81       35.28     13.03 o 
  -3  18   8     1483.10     1470.46     67.32 o 
  -2  18   8      620.60      639.79     44.14 o 
  -1  18   8      261.47      281.81     26.40 o 
   0  18   8      933.12     1112.33     91.90 o 
   1  18   8      767.68      978.50     66.92 o 
   2  18   8      327.44      300.44     28.91 o 
   3  18   8       19.77       30.72     12.55 o 
   4  18   8       73.24       74.74     29.15 o 
   5  18   8       52.03       67.67     24.82 o 
   6  18   8       15.03       58.73     34.33 o 
  -9  19   8       32.07       39.16     17.09 o 
  -8  19   8      252.62      241.62     52.86 o 
  -7  19   8       49.21       30.03     15.37 o 
  -6  19   8      251.72      284.20     39.05 o 
  -5  19   8      467.99      559.05     66.31 o 
  -4  19   8      170.36      163.34     17.07 o 
  -3  19   8      982.55      882.49     44.66 o 
  -2  19   8      193.53      216.28     22.13 o 
  -1  19   8     1273.50     1365.73     65.88 o 
   0  19   8     1565.59     1713.17     94.26 o 
   1  19   8     6376.53     6732.39    438.89 o 
   2  19   8      127.47      141.90     17.00 o 
   3  19   8       20.35       40.28      9.34 o 
   4  19   8      108.96       87.33     83.22 o 
   5  19   8      102.33       86.87     64.96 o 
   6  19   8      121.82      104.84     24.18 o 
  -9  20   8       44.73       49.82     17.81 o 
  -8  20   8       77.67       64.41     29.50 o 
  -7  20   8       10.28        3.96     13.14 o 
  -6  20   8      752.21      655.14     89.98 o 
  -5  20   8      342.59      337.63     41.19 o 
  -4  20   8        7.46       27.50     13.04 o 
  -3  20   8      321.42      318.31     41.37 o 
  -2  20   8      185.06      204.92     22.08 o 
  -1  20   8      349.78      320.69     57.21 o 
   0  20   8      460.46      545.97     39.04 o 
   1  20   8     1270.99     1177.34    121.50 o 
   2  20   8      125.09       98.76     16.03 o 
   3  20   8      105.60       76.95     15.20 o 
   4  20   8       54.95       83.34     26.52 o 
   5  20   8       33.93       54.14     18.56 o 
   6  20   8       59.01       90.72     26.96 o 
  -8  21   8      275.13      233.08     49.15 o 
  -7  21   8       42.88       27.44     12.75 o 
  -6  21   8     1327.40     1456.20    134.37 o 
  -5  21   8      251.49      225.46     25.70 o 
  -4  21   8      339.78      316.43     25.95 o 
  -3  21   8      499.44      488.16     46.31 o 
  -2  21   8       36.61       29.86     15.68 o 
  -1  21   8       84.13       71.92     21.60 o 
   0  21   8      192.90      193.06     18.33 o 
   1  21   8      796.12      721.80     60.63 o 
   2  21   8      831.15      886.16     53.11 o 
   3  21   8        1.68        3.29     14.07 o 
   4  21   8      206.55      205.28     41.73 o 
   5  21   8       53.02       67.59     26.09 o 
  -8  22   8       27.67       30.37     31.70 o 
  -7  22   8       30.34       39.46     14.56 o 
  -6  22   8      336.68      298.46     39.72 o 
  -5  22   8      440.53      454.40     44.25 o 
  -4  22   8       67.46       30.41     22.43 o 
  -3  22   8      718.02      707.10     43.87 o 
  -2  22   8        5.03        6.58     13.91 o 
  -1  22   8      166.17      160.70     17.88 o 
   0  22   8      225.67      245.89     31.35 o 
   1  22   8       30.24        2.54     22.14 o 
   2  22   8       21.36       31.97     14.02 o 
   3  22   8       82.64       67.75     17.24 o 
   4  22   8        0.29       -0.39     18.17 o 
   5  22   8        2.35        8.07     21.04 o 
  -8  23   8        9.88       34.64     12.85 o 
  -7  23   8      244.66      209.00     32.08 o 
  -6  23   8       87.53       88.28     21.32 o 
  -5  23   8      533.96      523.15     55.13 o 
  -4  23   8      369.66      382.05     29.42 o 
  -3  23   8      252.43      293.73     27.62 o 
  -2  23   8      640.13      645.34     51.87 o 
  -1  23   8      446.39      426.67     32.45 o 
   0  23   8      203.50      208.76     21.14 o 
   1  23   8      456.22      495.77     27.62 o 
   2  23   8      394.64      341.76     28.72 o 
   3  23   8      158.89      163.53     23.43 o 
   4  23   8       12.83        9.18     39.13 o 
   5  23   8       25.72       23.42     19.70 o 
  -8  24   8       89.72       93.64     19.67 o 
  -7  24   8      407.36      365.80     98.78 o 
  -6  24   8      704.61      643.48     66.73 o 
  -5  24   8       50.23       51.04     16.44 o 
  -4  24   8       66.00       78.55     16.05 o 
  -3  24   8       36.56       27.09      5.08 o 
  -2  24   8      207.96      200.43     21.48 o 
  -1  24   8      639.25      646.79     41.84 o 
   0  24   8        0.57        7.71      7.35 o 
   1  24   8      176.47      182.29     28.88 o 
   2  24   8       29.41       12.64     11.40 o 
   3  24   8       14.51       16.53     31.12 o 
   4  24   8       14.99       19.74     30.50 o 
   5  24   8       34.96       70.46     25.48 o 
  -8  25   8       14.00       18.84     23.43 o 
  -7  25   8      215.86      208.53     34.94 o 
  -6  25   8      511.88      511.31     55.42 o 
  -5  25   8      603.49      644.52     78.26 o 
  -4  25   8       35.48       54.97     12.14 o 
  -3  25   8      120.20      133.43     17.05 o 
  -2  25   8       78.49       88.99     15.97 o 
  -1  25   8      882.31      872.16     71.84 o 
   0  25   8       68.70       76.77     14.99 o 
   1  25   8       22.77       14.93     12.26 o 
   2  25   8      599.72      530.25     53.44 o 
   3  25   8      513.41      518.05     52.05 o 
   4  25   8      318.26      281.28     65.43 o 
   5  25   8       91.83       21.09     27.53 o 
  -7  26   8      196.93      217.05     33.69 o 
  -6  26   8       76.11      105.67     23.03 o 
  -5  26   8      352.14      364.65     47.11 o 
  -4  26   8      299.69      316.31     28.27 o 
  -3  26   8      166.03      166.91     19.88 o 
  -2  26   8      279.27      241.20     23.21 o 
  -1  26   8     1358.05     1326.86     83.41 o 
   0  26   8       56.47       35.69     19.65 o 
   1  26   8       91.87       90.74     17.89 o 
   2  26   8       48.31       59.31     15.54 o 
   3  26   8        3.68        9.36     19.85 o 
   4  26   8       76.53       80.87     24.37 o 
   5  26   8       35.53       56.28     24.66 o 
  -7  27   8       20.01       15.04     20.60 o 
  -6  27   8      276.19      262.63     29.16 o 
  -5  27   8       48.72       24.24     18.07 o 
  -4  27   8      121.33      118.34     19.52 o 
  -3  27   8       45.56       51.68     11.88 o 
  -2  27   8      231.33      279.22     27.51 o 
  -1  27   8      326.80      319.62     36.42 o 
   0  27   8      179.52      166.01     27.51 o 
   1  27   8      242.01      285.15     32.53 o 
   2  27   8       32.21       -4.61     21.95 o 
   3  27   8       42.56       28.20     18.64 o 
   4  27   8      145.46      130.06     35.79 o 
  -7  28   8       56.42       57.09     18.95 o 
  -6  28   8       80.64       79.34     17.01 o 
  -5  28   8      188.86      164.09     22.65 o 
  -4  28   8      155.70      165.42     18.37 o 
  -3  28   8       33.82       35.49     11.40 o 
  -2  28   8      139.68      145.27     18.71 o 
  -1  28   8       70.11       40.85     25.00 o 
   0  28   8      595.73      586.22     58.72 o 
   1  28   8       50.03       35.75     12.10 o 
   2  28   8      530.61      455.88     47.25 o 
   3  28   8       18.81       -7.21     16.14 o 
   4  28   8       21.75       97.68     41.40 o 
  -7  29   8       80.84       94.32     18.64 o 
  -6  29   8       29.91       41.53     16.11 o 
  -5  29   8       10.65       26.71     11.75 o 
  -4  29   8       50.11       56.65     12.28 o 
  -3  29   8        5.65       14.52     14.84 o 
  -2  29   8      297.55      297.57     28.46 o 
  -1  29   8       15.44       55.84     14.92 o 
   0  29   8      347.84      303.06     39.92 o 
   1  29   8      403.69      410.53     41.04 o 
   2  29   8      404.17      406.17     39.88 o 
   3  29   8        0.72       31.65     13.69 o 
   4  29   8        5.34        3.28     44.62 o 
  -7  30   8       69.55       38.90     14.89 o 
  -6  30   8       24.06       60.15     16.56 o 
  -5  30   8       20.04       34.50     11.25 o 
  -4  30   8       46.39       14.30     22.02 o 
  -3  30   8      133.24      129.23     16.92 o 
  -2  30   8       20.41       24.60     14.11 o 
  -1  30   8       99.42      100.55     18.75 o 
   0  30   8      249.80      222.26     31.67 o 
   1  30   8       81.27       97.20     14.69 o 
   2  30   8        1.78        2.27     12.41 o 
   3  30   8       23.94       52.21     15.27 o 
   4  30   8       47.37       54.04     22.08 o 
  -6  31   8       13.04       44.74     14.29 o 
  -5  31   8      234.88      293.60     37.86 o 
  -4  31   8       34.28       33.04     11.44 o 
  -3  31   8       86.85       54.49     16.42 o 
  -2  31   8       32.87       55.01     15.88 o 
  -1  31   8       35.19       26.77     20.14 o 
   0  31   8       37.16       53.27     13.15 o 
   1  31   8      329.50      331.63     32.89 o 
   2  31   8       44.82       44.09     18.29 o 
   3  31   8       20.02       14.43     17.79 o 
  -6  32   8       16.07       46.53     21.41 o 
  -5  32   8      108.01      121.30     30.45 o 
  -4  32   8      137.35      160.99     19.25 o 
  -3  32   8      183.04      169.54     20.91 o 
  -2  32   8       94.95      134.17     17.84 o 
  -1  32   8        6.88       18.01     18.45 o 
   0  32   8      109.70      143.30     21.63 o 
   1  32   8       95.73       87.26     17.01 o 
   2  32   8       45.94       46.38     29.10 o 
   3  32   8       11.91       37.07     16.49 o 
  -6  33   8       20.01       -5.87     25.55 o 
  -5  33   8       58.39       62.90     17.70 o 
  -4  33   8       76.35       66.38     21.05 o 
  -3  33   8       93.96       89.47     18.27 o 
  -2  33   8       17.89       -8.17     18.71 o 
  -1  33   8       54.56       47.31     11.99 o 
   0  33   8       64.49       56.00     16.44 o 
   1  33   8       29.95       46.82     14.11 o 
   2  33   8        6.65       21.55     18.51 o 
   3  33   8      250.51      261.76     36.12 o 
  -5  34   8      107.56       60.95     15.78 o 
  -4  34   8       25.91       42.98     15.72 o 
  -3  34   8       42.05       43.85     15.07 o 
  -2  34   8       23.06       19.49     11.03 o 
  -1  34   8        3.24       -5.97     16.26 o 
   0  34   8       54.77       46.71     21.35 o 
   1  34   8       92.45       62.59     14.65 o 
   2  34   8        5.02       10.25     11.74 o 
  -5  35   8        5.38       42.86     22.98 o 
  -4  35   8        8.39       40.92     20.06 o 
  -3  35   8      211.20      238.75     30.22 o 
  -2  35   8       39.83       44.47     19.41 o 
  -1  35   8       33.59       56.65     13.87 o 
   0  35   8       10.17       30.94     12.69 o 
   1  35   8       66.30       67.99     16.31 o 
   2  35   8      104.73      101.18     16.98 o 
  -4  36   8       21.27       44.52     16.83 o 
  -3  36   8        3.22       17.42     17.18 o 
  -2  36   8      242.29      279.73     40.53 o 
  -1  36   8       31.39       16.42     12.99 o 
   0  36   8        0.86      -26.64     17.76 o 
   1  36   8       65.08       64.42     16.60 o 
  -3  37   8      126.80      106.47     19.55 o 
  -2  37   8       35.61       48.92     20.81 o 
  -1  37   8        2.55       40.14     13.91 o 
   0  37   8       22.21       24.98     12.75 o 
   1  37   8       36.32       27.06     13.96 o 
  -2  38   8        7.92        7.85     15.85 o 
  -1  38   8       87.45       55.27     19.86 o 
   0  38   8       14.30       13.13     12.95 o 
 -10   0   9       77.94       79.75     34.59 o 
  -9   0   9       27.39       78.48     38.52 o 
  -8   0   9       94.53      145.86     63.13 o 
  -7   0   9       44.28       11.91     25.65 o 
  -6   0   9      170.50      240.59     61.96 o 
  -5   0   9     1098.33     1135.80     81.13 o 
  -4   0   9     1013.29      880.18     83.23 o 
  -3   0   9     1831.34     1983.69    155.65 o 
  -2   0   9      614.50      683.37     64.60 o 
  -1   0   9      215.43      188.64     28.41 o 
   0   0   9      153.91      165.24     24.50 o 
   1   0   9      343.13      457.90     97.30 o 
   2   0   9       18.00       79.16     21.84 o 
   3   0   9       23.93       25.26     22.29 o 
   4   0   9      175.96      231.57     68.64 o 
   5   0   9      123.94      156.55     48.24 o 
   6   0   9       13.90       33.04     21.13 o 
 -10   1   9       14.03       17.88     17.25 o 
  -9   1   9      379.65      397.60     69.69 o 
  -8   1   9      938.94     1089.50    113.68 o 
  -7   1   9      336.03      355.59     39.09 o 
  -6   1   9      540.45      522.24     31.67 o 
  -5   1   9      355.03      366.58     32.01 o 
  -4   1   9       94.98      114.00     19.53 o 
  -3   1   9      490.16      457.36     69.14 o 
  -2   1   9       80.35       82.93     20.93 o 
  -1   1   9       50.69       29.88     11.51 o 
   0   1   9      111.33      141.17     17.07 o 
   1   1   9     2702.67     2434.01    129.06 o 
   2   1   9     1272.83     1371.47    125.71 o 
   3   1   9      321.90      298.08     41.17 o 
   4   1   9     1694.80     1603.55     86.53 o 
   5   1   9        1.20       30.83     21.71 o 
   6   1   9       59.98       66.29     25.84 o 
 -10   2   9       27.89       68.01     29.97 o 
  -9   2   9      229.96      185.97     46.29 o 
  -8   2   9       89.27       95.09     45.26 o 
  -7   2   9      181.44      241.55     35.34 o 
  -6   2   9      224.66      229.48     28.83 o 
  -5   2   9      493.14      524.73     47.81 o 
  -4   2   9       61.90       49.01     11.12 o 
  -3   2   9      287.31      368.30     27.82 o 
  -2   2   9      157.05      155.42     18.78 o 
  -1   2   9      219.27      222.91     19.91 o 
   0   2   9       10.25       21.91      9.55 o 
   1   2   9     1973.99     2212.90    123.97 o 
   2   2   9     1320.04     1418.64     98.99 o 
   3   2   9      559.40      639.95     78.27 o 
   4   2   9      264.04      312.18     35.18 o 
   5   2   9      130.76      176.72     67.23 o 
   6   2   9      319.53      327.55     55.86 o 
 -10   3   9        1.55       -8.12     22.52 o 
  -9   3   9      359.23      339.62     61.03 o 
  -8   3   9        9.98       -4.11     20.20 o 
  -7   3   9       95.84       95.62     48.88 o 
  -6   3   9      176.87      217.91     42.54 o 
  -5   3   9     2275.62     2296.38    160.38 o 
  -4   3   9      758.55      782.92     36.63 o 
  -3   3   9       65.85       54.64     13.79 o 
  -2   3   9       25.43       24.41      9.98 o 
  -1   3   9       85.06       90.21     23.67 o 
   0   3   9      559.31      644.12     45.51 o 
   1   3   9     2172.21     2361.78    102.25 o 
   2   3   9      940.26     1481.18    132.27 o 
   3   3   9     1030.15     1193.14     72.58 o 
   4   3   9      141.69      177.45     31.96 o 
   5   3   9      347.85      245.82     48.21 o 
   6   3   9      193.44      121.59     51.67 o 
 -10   4   9       45.04       14.84     31.89 o 
  -9   4   9      162.94      123.59     37.68 o 
  -8   4   9      193.75      188.38     37.10 o 
  -7   4   9      167.07      174.59     22.73 o 
  -6   4   9     1311.38     1254.23     83.62 o 
  -5   4   9     1161.44     1158.38     48.46 o 
  -4   4   9      330.49      377.25     31.21 o 
  -3   4   9      118.38      244.27     37.07 o 
  -2   4   9      209.00      254.61     22.15 o 
  -1   4   9      515.43      490.58     34.67 o 
   0   4   9      477.34      507.76     37.81 o 
   1   4   9      590.98      662.72     37.98 o 
   2   4   9      717.82      694.52     81.38 o 
   3   4   9      517.19      491.93     30.36 o 
   4   4   9      298.49      319.45     82.72 o 
   5   4   9        0.63       48.86     19.55 o 
   6   4   9       12.08       19.61     22.35 o 
  -9   5   9       27.68       21.49     13.59 o 
  -8   5   9       82.87       50.51     18.45 o 
  -7   5   9      143.80      105.66     24.80 o 
  -6   5   9      703.35      781.29     82.86 o 
  -5   5   9      588.83      701.52     59.64 o 
  -4   5   9      178.44      243.44     58.55 o 
  -3   5   9     2735.85     2552.52    109.98 o 
  -2   5   9      113.30      147.31     21.95 o 
  -1   5   9       17.45       26.58     14.03 o 
   0   5   9      363.42      361.94     41.74 o 
   1   5   9       54.62       76.36     33.09 o 
   2   5   9      349.29      331.73     40.37 o 
   3   5   9      485.47      430.78     37.00 o 
   4   5   9       48.97       42.23     15.40 o 
   5   5   9       54.05       65.67     20.65 o 
   6   5   9       92.28       42.89     18.00 o 
  -9   6   9       88.77       61.14     32.10 o 
  -8   6   9        7.05      -37.61     25.07 o 
  -7   6   9      568.50      694.97     73.21 o 
  -6   6   9     1486.33     1600.64    235.17 o 
  -5   6   9     2384.57     2464.71    162.78 o 
  -4   6   9     3569.19     3808.65    161.76 o 
  -3   6   9      459.93      483.97     67.48 o 
  -2   6   9      548.46      482.75     42.65 o 
  -1   6   9       26.66       39.79     14.19 o 
   0   6   9      760.74      767.81     45.76 o 
   1   6   9       53.40       67.96     20.90 o 
   2   6   9      190.84      196.66     24.24 o 
   3   6   9      173.39      231.63     24.62 o 
   4   6   9      589.98      517.00     50.25 o 
   5   6   9      106.00       99.40     33.83 o 
   6   6   9       31.76       81.95     26.73 o 
  -9   7   9        9.91        3.14     25.07 o 
  -8   7   9       30.61       12.97     35.83 o 
  -7   7   9     1118.39     1189.42     54.82 o 
  -6   7   9      571.65      556.75     55.24 o 
  -5   7   9     1501.73     1598.68     91.22 o 
  -4   7   9     5733.99     5788.87    450.82 o 
  -3   7   9      410.10      448.08     45.62 o 
  -2   7   9      687.72      654.67     70.69 o 
  -1   7   9      181.61      168.20     24.54 o 
   0   7   9      804.96      767.97     57.84 o 
   1   7   9      843.58      954.18     57.64 o 
   2   7   9      513.47      570.68     67.20 o 
   4   7   9      103.27      133.56     43.82 o 
   5   7   9        0.56       28.14     53.16 o 
   6   7   9       91.90       52.10     20.46 o 
  -9   8   9       11.35       16.32     29.63 o 
  -8   8   9      103.53       99.28     24.80 o 
  -7   8   9      438.63      473.03     57.02 o 
  -6   8   9      112.98      129.45     19.31 o 
  -5   8   9      785.18      794.85     61.56 o 
  -4   8   9      182.73      302.87     47.52 o 
  -3   8   9     1247.80     1197.32     53.69 o 
  -2   8   9      247.05      311.90     38.11 o 
  -1   8   9      943.18      928.84     60.89 o 
   0   8   9      281.75      322.82     35.27 o 
   1   8   9      465.96      465.30     25.46 o 
   2   8   9      398.47      394.86     39.42 o 
   3   8   9     1236.31     1479.01    119.99 o 
   4   8   9      506.83      561.06    104.98 o 
   5   8   9      129.55      139.13     21.45 o 
   6   8   9      104.02      104.34     22.94 o 
  -9   9   9       60.92       57.08     35.75 o 
  -8   9   9       39.94       41.99     17.54 o 
  -7   9   9       17.65       49.05     17.77 o 
  -6   9   9      423.26      463.56     35.23 o 
  -5   9   9       30.48       36.60     16.17 o 
  -4   9   9     2073.00     1890.91     89.94 o 
  -3   9   9       13.42       39.14     13.36 o 
  -2   9   9     1397.92     1342.14     61.45 o 
  -1   9   9      711.55      699.75     57.76 o 
   0   9   9       33.74       55.65     14.85 o 
   1   9   9       15.76       53.33     74.64 o 
   2   9   9       15.45       65.59     16.95 o 
   3   9   9       33.93       28.88     22.62 o 
   4   9   9       77.20      106.56     29.69 o 
   5   9   9      266.01      296.79     43.57 o 
   6   9   9       61.00       75.90     19.89 o 
  -9  10   9       28.41       48.27     20.79 o 
  -8  10   9        0.48        7.45     17.39 o 
  -7  10   9      122.55      185.60     31.27 o 
  -6  10   9        8.64       -0.58     24.70 o 
  -5  10   9       93.57      122.23     19.42 o 
  -4  10   9      920.59      908.25     69.20 o 
  -3  10   9      273.86      275.25     27.96 o 
  -2  10   9       35.04       57.79     24.79 o 
  -1  10   9       54.04       16.51     61.64 o 
   0  10   9       63.42       57.35     12.79 o 
   1  10   9     1804.17     1897.43     94.10 o 
   2  10   9     1171.91     1092.51     90.04 o 
   3  10   9      461.84      442.05     43.83 o 
   4  10   9      200.56      236.95     33.44 o 
   5  10   9      329.48      357.38     48.36 o 
   6  10   9       39.82       50.33     23.32 o 
  -9  11   9        3.80      -27.26     25.36 o 
  -8  11   9        1.96       15.37     18.02 o 
  -7  11   9        1.01       12.24     26.46 o 
  -6  11   9        6.20        6.10     21.02 o 
  -5  11   9     1162.45     1186.45    128.61 o 
  -4  11   9     1162.67     1235.43     73.73 o 
  -3  11   9       84.80      117.45     18.23 o 
  -2  11   9     1238.11     1271.61     54.55 o 
  -1  11   9       92.60       89.35     15.62 o 
   0  11   9      549.89      491.57     51.53 o 
   1  11   9      373.62      402.28     48.71 o 
   2  11   9      683.78      587.73     89.25 o 
   3  11   9       86.79       92.26     31.52 o 
   4  11   9       16.53       21.31     14.72 o 
   5  11   9      264.40      290.23     35.09 o 
   6  11   9       58.82       64.92     15.88 o 
  -9  12   9       26.60       62.08     26.34 o 
  -8  12   9       43.40       78.36     30.00 o 
  -7  12   9        7.38       49.20     13.84 o 
  -6  12   9      268.51      259.80     32.79 o 
  -5  12   9     1322.04     1382.02    124.20 o 
  -4  12   9       35.81       43.35     14.03 o 
  -3  12   9      287.35      267.10     28.87 o 
  -2  12   9      239.45      306.29     35.58 o 
  -1  12   9      260.07      254.45     36.20 o 
   0  12   9     2375.92     2396.59    113.56 o 
   1  12   9      357.29      385.77     46.44 o 
   3  12   9     2024.03     2425.77    167.94 o 
   4  12   9        6.94       36.45     28.11 o 
   5  12   9      155.15      157.94     51.56 o 
   6  12   9      103.84      110.61     30.08 o 
  -9  13   9       10.14       27.51     14.58 o 
  -8  13   9       34.96       39.90     27.86 o 
  -7  13   9       19.45       29.23     13.46 o 
  -6  13   9      646.38      674.38     70.50 o 
  -5  13   9     1857.29     2014.18    105.09 o 
  -4  13   9      171.34      171.16     26.90 o 
  -3  13   9      956.44      987.35     56.59 o 
  -2  13   9      739.44      808.20    106.55 o 
  -1  13   9     2320.17     2241.42    105.41 o 
   0  13   9     1898.37     2134.81     78.46 o 
   1  13   9      287.61      288.23     31.29 o 
   2  13   9      493.26      316.27     70.72 o 
   3  13   9       16.36       76.94     65.22 o 
   4  13   9      122.26      128.24     30.80 o 
   5  13   9      156.02      132.67     18.23 o 
   6  13   9       33.28       27.19     21.52 o 
  -9  14   9        1.12       42.68     24.17 o 
  -8  14   9      132.30      115.46     26.62 o 
  -7  14   9       39.34       45.47     17.87 o 
  -6  14   9       37.11       19.64     18.40 o 
  -5  14   9      236.43      211.96     33.81 o 
  -4  14   9      376.12      432.01     44.77 o 
  -3  14   9      992.18     1064.69     57.31 o 
  -2  14   9      906.11     1181.94     93.44 o 
  -1  14   9     1096.05     1442.83    131.56 o 
   0  14   9      640.34      668.06     45.73 o 
   1  14   9      115.76       82.24     15.94 o 
   2  14   9       50.25       49.42     18.80 o 
   3  14   9       15.78       19.36     14.86 o 
   4  14   9      154.27      210.27     35.18 o 
   5  14   9       17.36       44.83     17.17 o 
   6  14   9       47.01       65.38     27.01 o 
  -9  15   9        3.14       31.45     21.49 o 
  -8  15   9      251.05      221.84     48.94 o 
  -7  15   9      251.64      248.41     32.87 o 
  -6  15   9      412.71      334.65     43.48 o 
  -5  15   9      342.65      327.92     40.90 o 
  -4  15   9       83.98       64.87     26.18 o 
  -3  15   9       69.75       60.88     15.97 o 
  -2  15   9      395.79      396.20     30.15 o 
  -1  15   9      933.54      970.15     83.22 o 
   0  15   9      234.24      224.96     27.04 o 
   1  15   9      169.48      163.19     17.65 o 
   2  15   9      200.75      229.02     27.57 o 
   3  15   9      139.51      143.51     25.46 o 
   4  15   9       19.87       24.18     23.98 o 
   5  15   9       29.21        7.81     35.47 o 
   6  15   9       28.46       52.86     48.27 o 
  -9  16   9       11.72        2.00     39.08 o 
  -8  16   9        9.67       -9.59     49.52 o 
  -7  16   9       47.93       39.00     14.55 o 
  -6  16   9      637.93      581.70     60.78 o 
  -5  16   9     1053.69     1096.62     59.48 o 
  -4  16   9      507.52      500.33     42.64 o 
  -3  16   9      189.77      188.10     31.67 o 
  -2  16   9       17.26       25.28     14.67 o 
  -1  16   9      386.13      462.87     94.65 o 
   0  16   9      456.36      444.93     41.91 o 
   1  16   9       27.56       32.44     11.56 o 
   2  16   9       72.14       55.47     18.60 o 
   3  16   9      267.79      198.27     26.84 o 
   4  16   9      119.40       48.54     29.84 o 
   5  16   9       21.61       25.76     24.64 o 
  -9  17   9       30.43       30.38     15.80 o 
  -8  17   9       12.10       17.35     12.90 o 
  -7  17   9       26.56       17.59     12.87 o 
  -6  17   9      345.06      368.35     40.81 o 
  -5  17   9      261.40      249.23     27.36 o 
  -4  17   9      424.81      408.23     37.95 o 
  -3  17   9     3467.61     3684.97    331.41 o 
  -2  17   9      292.56      251.71     30.65 o 
  -1  17   9      300.21      282.51     44.51 o 
   0  17   9      849.52      803.21     77.07 o 
   1  17   9      123.48      103.64     20.97 o 
   2  17   9       37.72       36.30     16.66 o 
   3  17   9      682.76      681.96     57.36 o 
   4  17   9      276.14      241.99    129.96 o 
   5  17   9       43.13       92.11     28.96 o 
  -8  18   9        2.45       14.61     10.60 o 
  -7  18   9        0.58       -7.19     14.15 o 
  -6  18   9      238.59      226.00     24.18 o 
  -5  18   9      124.04      110.70     16.68 o 
  -4  18   9       55.57       75.70     18.22 o 
  -3  18   9       77.47       81.16     26.33 o 
  -2  18   9      521.11      519.13     89.01 o 
  -1  18   9      488.69      414.33     91.26 o 
   0  18   9     1691.91     1759.79    136.54 o 
   1  18   9      230.06      209.83     22.81 o 
   2  18   9      310.98      255.97     42.31 o 
   3  18   9      128.78       96.43     24.62 o 
   4  18   9      131.22      142.03     41.22 o 
   5  18   9        9.16        7.75     17.65 o 
  -8  19   9       81.19       41.53     31.61 o 
  -7  19   9       26.34       34.77     11.19 o 
  -6  19   9      216.70      192.72     26.80 o 
  -5  19   9        6.69        8.47     12.42 o 
  -4  19   9      437.66      480.85     59.28 o 
  -3  19   9       61.67       78.15     15.52 o 
  -2  19   9      196.98      210.97     43.27 o 
  -1  19   9      575.21      637.55     63.67 o 
   0  19   9      753.99      726.44     64.28 o 
   1  19   9      934.51      990.78     51.09 o 
   2  19   9      405.90      372.01     39.87 o 
   3  19   9       35.04       60.96     11.75 o 
   4  19   9        5.00       20.24     28.34 o 
   5  19   9       60.48       38.94     21.86 o 
  -8  20   9        7.56       38.64     17.42 o 
  -7  20   9       18.35       24.90     10.31 o 
  -6  20   9      243.37      186.70     38.29 o 
  -5  20   9       72.89       75.47     14.10 o 
  -4  20   9      742.95      795.96     82.75 o 
  -3  20   9      153.05      116.37     22.31 o 
  -2  20   9      709.31      798.17     75.26 o 
  -1  20   9     1606.42     1622.01    115.88 o 
   0  20   9       38.78       27.80     16.21 o 
   1  20   9       49.39       29.88     13.67 o 
   2  20   9      140.59      144.23     23.79 o 
   3  20   9        0.04       17.33     13.00 o 
   4  20   9       58.36       65.33     43.23 o 
   5  20   9       96.10      102.91     35.37 o 
  -8  21   9        6.48       40.01     13.86 o 
  -7  21   9       64.91       82.37     20.24 o 
  -6  21   9       58.57       55.70     15.20 o 
  -5  21   9       42.31       33.06     13.11 o 
  -4  21   9       49.40       27.02     20.08 o 
  -3  21   9      414.99      565.99     46.66 o 
  -2  21   9       80.87       58.23     27.22 o 
  -1  21   9      261.57      227.90     39.70 o 
   0  21   9       28.59       10.60     19.18 o 
   1  21   9       15.65       30.04      8.35 o 
   2  21   9      241.04      241.90     27.58 o 
   3  21   9       16.52        7.23     13.10 o 
   4  21   9      291.70      248.76     47.71 o 
   5  21   9       69.69       46.89     18.31 o 
  -8  22   9       53.79       46.08     14.61 o 
  -7  22   9       14.17       48.29     15.36 o 
  -6  22   9       37.16       13.31     14.71 o 
  -5  22   9      194.22      206.37     26.69 o 
  -4  22   9      467.11      443.70     38.53 o 
  -3  22   9       25.77       22.66      8.78 o 
  -2  22   9      146.52      147.30     24.68 o 
  -1  22   9       70.49       41.88     25.32 o 
   0  22   9       94.41       75.59     18.42 o 
   1  22   9       59.10       51.81     13.30 o 
   2  22   9      113.49      144.57     19.73 o 
   3  22   9        9.09       49.03     16.65 o 
   4  22   9       82.99       71.29     31.03 o 
   5  22   9       77.32       39.60     24.44 o 
  -8  23   9       22.71       37.00     13.83 o 
  -7  23   9       89.16       93.01     16.17 o 
  -6  23   9       48.82       65.48     18.00 o 
  -5  23   9      100.86      105.92     18.46 o 
  -4  23   9      423.25      410.85     40.88 o 
  -3  23   9       67.83       71.18     12.00 o 
  -2  23   9      146.59      146.88     26.13 o 
  -1  23   9      290.61      317.27     34.55 o 
   0  23   9      363.01      342.16     36.98 o 
   1  23   9      234.95      206.84     30.36 o 
   2  23   9       13.54       24.78     13.58 o 
   3  23   9       79.56       97.57     18.35 o 
   4  23   9      207.83      154.09     38.01 o 
  -8  24   9       12.63        9.78     17.27 o 
  -7  24   9        1.29       40.54     13.17 o 
  -6  24   9      112.87      113.25     22.16 o 
  -5  24   9      321.14      304.36     29.89 o 
  -4  24   9       55.35       48.64     15.92 o 
  -3  24   9       60.65       39.30     14.72 o 
  -2  24   9      345.04      380.98     39.10 o 
  -1  24   9      279.16      263.73     27.72 o 
   0  24   9      209.40      152.14     30.98 o 
   1  24   9      510.88      504.45     63.22 o 
   2  24   9      122.66       88.07     27.20 o 
   3  24   9      183.21      170.20     22.14 o 
   4  24   9       20.28       27.64     52.78 o 
  -7  25   9        9.33       17.81     12.13 o 
  -6  25   9       90.84      110.20     18.86 o 
  -5  25   9       87.12       73.31     18.20 o 
  -4  25   9      437.78      478.82     48.27 o 
  -3  25   9       78.55       61.90     17.47 o 
  -2  25   9      429.51      340.58     43.04 o 
  -1  25   9      468.00      453.48     40.01 o 
   0  25   9       42.04       22.87     16.81 o 
   1  25   9       52.17       45.32     12.37 o 
   2  25   9      166.38      143.14     17.62 o 
   3  25   9       31.21       29.82     19.60 o 
   4  25   9       27.06       39.02     16.80 o 
  -7  26   9        6.40       16.20     15.68 o 
  -6  26   9      178.41      136.55     20.05 o 
  -5  26   9        9.03       27.38     12.61 o 
  -4  26   9      137.64      147.36     26.90 o 
  -3  26   9      119.07      142.06     17.33 o 
  -2  26   9      524.57      579.90     62.66 o 
  -1  26   9      122.39      135.47     26.71 o 
   0  26   9       20.73       21.44     10.58 o 
   1  26   9      129.47      136.09     20.07 o 
   2  26   9       34.65       21.27     15.61 o 
   3  26   9      164.38      111.85     35.07 o 
   4  26   9       16.85       54.03     19.98 o 
  -7  27   9      160.55      219.07     43.17 o 
  -6  27   9      186.53      166.16     31.32 o 
  -5  27   9        0.25       22.19     13.05 o 
  -4  27   9       60.57       54.72     18.43 o 
  -3  27   9       23.45       27.64     18.11 o 
  -2  27   9      397.55      453.87     46.19 o 
  -1  27   9      146.32      168.28     17.76 o 
   0  27   9       32.68       33.18     17.20 o 
   1  27   9      149.20      122.10     17.19 o 
   2  27   9       32.18       43.88     19.59 o 
   3  27   9      266.59      226.30     43.11 o 
   4  27   9       58.38       70.09     25.40 o 
  -7  28   9       63.21       97.07     15.40 o 
  -6  28   9       29.72       49.03     14.68 o 
  -5  28   9       73.18       69.71     15.06 o 
  -4  28   9      182.86      172.94     20.19 o 
  -3  28   9       16.39       38.53     12.58 o 
  -2  28   9       46.90       61.87     15.58 o 
  -1  28   9        6.64       37.16     11.01 o 
   0  28   9       52.18       37.12     11.06 o 
   1  28   9       50.35       20.21     13.28 o 
   2  28   9        2.27        1.61     12.40 o 
   3  28   9       10.90       15.60     14.49 o 
  -6  29   9      122.16       96.27     21.36 o 
  -5  29   9       92.88      117.82     16.98 o 
  -4  29   9       35.12       44.63      9.87 o 
  -3  29   9      100.53      116.68     16.53 o 
  -2  29   9       16.09       16.98     12.27 o 
  -1  29   9       58.95       41.43     12.64 o 
   0  29   9       45.74       45.35     11.99 o 
   1  29   9       28.92       21.17     21.80 o 
   2  29   9       77.84       96.60     20.54 o 
   3  29   9       30.56      -14.30     19.22 o 
  -6  30   9       91.68      100.02     27.56 o 
  -5  30   9       62.25       54.97     14.71 o 
  -4  30   9       17.25       15.44      9.55 o 
  -3  30   9       28.04       29.77     12.14 o 
  -2  30   9      340.35      395.18     32.52 o 
  -1  30   9       63.81       61.74     12.09 o 
   0  30   9       29.14       17.54     12.29 o 
   1  30   9       17.88       -5.73     12.45 o 
   2  30   9       44.47       44.79     15.90 o 
   3  30   9        4.64       10.54     18.51 o 
  -6  31   9       36.22        4.28     29.84 o 
  -5  31   9       16.90       31.44     16.87 o 
  -4  31   9      464.95      527.37     42.42 o 
  -3  31   9      246.20      226.45     48.20 o 
  -2  31   9        2.06       42.65     16.40 o 
  -1  31   9       12.95       22.44      9.61 o 
   0  31   9      141.03      129.27     26.54 o 
   1  31   9       14.04       32.77     11.83 o 
   2  31   9        5.15       14.21     15.03 o 
  -5  32   9       74.86       89.66     28.64 o 
  -4  32   9      183.04      260.77     45.05 o 
  -3  32   9      305.51      316.74     43.56 o 
  -2  32   9        2.57       29.68     11.46 o 
  -1  32   9       22.13       17.38     12.93 o 
   0  32   9      193.28      153.72     27.06 o 
   1  32   9      192.13      184.72     24.36 o 
   2  32   9       29.84       44.79     22.56 o 
  -5  33   9       33.59       69.62     16.29 o 
  -4  33   9      373.62      422.55     48.93 o 
  -3  33   9      657.55      658.89     95.24 o 
  -2  33   9      213.72      215.59     31.42 o 
  -1  33   9        4.68      -10.44     10.46 o 
   0  33   9      122.25      140.34     26.76 o 
   1  33   9       42.45       47.72     12.40 o 
   2  33   9       40.87       40.45     32.03 o 
  -4  34   9      189.25      122.73     48.50 o 
  -3  34   9       73.45       62.00     21.20 o 
  -2  34   9       30.13       29.03     19.40 o 
  -1  34   9        1.22       29.37     16.15 o 
   0  34   9       34.16       10.55     17.71 o 
   1  34   9       39.65       25.83     10.18 o 
  -4  35   9       30.10      115.65     20.34 o 
  -3  35   9       96.07      142.63     21.42 o 
  -2  35   9        2.49       19.45     14.77 o 
  -1  35   9       24.92       21.03     17.06 o 
   0  35   9        2.52       19.35     13.66 o 
  -3  36   9       49.81       45.24     16.46 o 
  -2  36   9       65.14       97.72     15.18 o 
  -1  36   9       28.20       46.23     15.71 o 
   0  36   9        4.35       -3.28     19.64 o 
  -9   0  10      222.48      264.85     72.10 o 
  -8   0  10      253.49      190.96     47.50 o 
  -6   0  10      476.61      410.14     67.78 o 
  -5   0  10     1337.04     1333.50    128.23 o 
  -4   0  10      210.83      209.74     52.94 o 
  -3   0  10       28.00      125.32     50.43 o 
  -2   0  10        1.22       86.73     53.88 o 
  -1   0  10       45.09       59.77     16.97 o 
   0   0  10       12.00       63.88     16.53 o 
   1   0  10     2459.81     2769.39    255.52 o 
   2   0  10      334.33      363.35     21.94 o 
   3   0  10      289.06      490.33     67.70 o 
   4   0  10      290.28      304.67     46.64 o 
   5   0  10      215.87      240.24    190.06 o 
   6   0  10       39.10       77.04     27.09 o 
  -9   1  10      122.10      163.52     34.40 o 
  -8   1  10      272.50      249.29     42.91 o 
  -7   1  10      224.42      240.74     77.50 o 
  -6   1  10       40.28       38.68     11.90 o 
  -5   1  10     1372.60     1483.73     96.02 o 
  -4   1  10      172.43      221.85     26.42 o 
  -3   1  10      846.44      798.15     55.07 o 
  -2   1  10     1419.16     1463.08     69.92 o 
  -1   1  10      470.40      530.44     44.89 o 
   0   1  10      262.08      262.71     21.04 o 
   1   1  10     1137.67     1017.79     83.23 o 
   2   1  10      529.85      616.54     49.62 o 
   3   1  10      252.32      306.91     75.95 o 
   4   1  10       35.27      -24.33     17.03 o 
   5   1  10      195.97      216.71     34.80 o 
   6   1  10      124.09       89.75     29.89 o 
  -9   2  10      582.03      575.75    108.58 o 
  -8   2  10      207.32      188.81     40.28 o 
  -7   2  10      843.19      881.39     95.14 o 
  -6   2  10       34.44       22.92     19.50 o 
  -5   2  10      401.03      374.00     46.48 o 
  -4   2  10      985.81      948.56     26.00 o 
  -3   2  10      510.17      494.70    121.94 o 
  -2   2  10       85.78      106.60     28.39 o 
  -1   2  10      242.20      295.74     32.97 o 
   0   2  10      110.23      123.79     16.77 o 
   1   2  10      500.47      412.38     57.61 o 
   2   2  10     1308.33     1375.22     94.53 o 
   3   2  10      140.72      169.45     64.88 o 
   4   2  10       76.53       59.70     61.01 o 
   5   2  10      166.82      205.88     39.12 o 
   6   2  10       82.02       98.34     18.01 o 
  -9   3  10      219.59      212.40     63.45 o 
  -8   3  10       85.02       95.51     24.66 o 
  -7   3  10      136.49      108.15     35.80 o 
  -6   3  10      349.58      302.55     30.20 o 
  -5   3  10      462.83      564.99     66.61 o 
  -4   3  10       16.14       59.10     17.76 o 
  -3   3  10      841.71      844.61     68.42 o 
  -2   3  10      393.23      478.28     44.85 o 
  -1   3  10       10.90        9.19     19.86 o 
   0   3  10      437.12      447.63     45.83 o 
   1   3  10       42.89       57.00     11.21 o 
   2   3  10      303.65      340.72     65.80 o 
   3   3  10     1204.48     1103.60    147.60 o 
   4   3  10      163.10      171.56     52.88 o 
   5   3  10      108.28       51.85     43.10 o 
   6   3  10       94.93       93.12     27.50 o 
  -9   4  10      236.21      214.32     60.29 o 
  -8   4  10       10.19       14.38     28.62 o 
  -7   4  10       18.33       54.05     22.94 o 
  -6   4  10        7.01       35.16     13.79 o 
  -5   4  10     1605.85     1569.66     72.14 o 
  -4   4  10      213.18      195.27     41.85 o 
  -3   4  10       99.91      113.83     24.89 o 
  -2   4  10      418.29      459.70     48.98 o 
  -1   4  10       16.22       80.33     23.67 o 
   0   4  10      672.20      570.82     80.89 o 
   1   4  10      207.99      227.73     23.16 o 
   2   4  10      310.64      330.48     28.40 o 
   3   4  10        9.68       98.00     35.82 o 
   4   4  10      101.88      109.11     23.30 o 
   5   4  10      305.70      257.66     46.23 o 
   6   4  10      172.76      180.39     34.31 o 
  -9   5  10       63.54       48.97     25.30 o 
  -8   5  10       27.60       28.22     34.01 o 
  -7   5  10       34.92       78.10     41.31 o 
  -6   5  10      321.24      269.86     32.20 o 
  -5   5  10       47.03      142.88     22.92 o 
  -4   5  10     1329.83     1232.03     60.39 o 
  -3   5  10      144.99      131.09     19.09 o 
  -2   5  10      257.18      245.71     25.83 o 
  -1   5  10     2285.35     2325.23     95.87 o 
   0   5  10       48.35       69.61     17.25 o 
   1   5  10      103.77      112.51     14.87 o 
   2   5  10      252.22      278.37     36.80 o 
   3   5  10      315.30      317.05     41.98 o 
   4   5  10       11.88       37.57     34.48 o 
   5   5  10      243.68      281.74     67.54 o 
   6   5  10      153.84      186.94     61.60 o 
  -9   6  10      191.13      135.71     43.26 o 
  -8   6  10       53.07       67.54     29.32 o 
  -7   6  10     1251.96     1418.85    163.23 o 
  -6   6  10      404.21      272.54     39.10 o 
  -5   6  10     1670.45     1930.73    106.49 o 
  -4   6  10       95.23      115.37     21.84 o 
  -3   6  10      206.07      224.04     28.85 o 
  -2   6  10      957.94     1112.35     79.11 o 
  -1   6  10      535.99      717.92     64.56 o 
   0   6  10      247.72      193.09     23.95 o 
   1   6  10      542.66      497.79     39.70 o 
   2   6  10     1563.97     1604.12    103.61 o 
   3   6  10      564.65      641.16     78.43 o 
   4   6  10       92.07      136.54     30.12 o 
   5   6  10        2.08       55.86     74.78 o 
   6   6  10       73.22       25.95     16.90 o 
  -9   7  10       69.47       88.10     35.74 o 
  -8   7  10      139.84      177.87     31.64 o 
  -7   7  10      108.84      183.77     34.45 o 
  -6   7  10       96.59      118.60     20.98 o 
  -5   7  10     2574.75     2458.15    110.70 o 
  -4   7  10      406.73      417.11     44.85 o 
  -3   7  10      953.13     1000.87     66.64 o 
  -2   7  10       13.43       25.66     21.80 o 
  -1   7  10     3257.45     3302.12    154.02 o 
   0   7  10      539.74      562.92     23.15 o 
   1   7  10      496.73      493.30     20.01 o 
   2   7  10      166.36      239.51     30.07 o 
   3   7  10     1351.84     1383.20    108.14 o 
   4   7  10       83.08       91.43     23.50 o 
   5   7  10       81.38       78.71     21.81 o 
  -9   8  10      206.56      159.68     40.74 o 
  -8   8  10       21.76       44.42     34.88 o 
  -7   8  10      302.48      233.77     33.07 o 
  -6   8  10      100.23      106.91     22.25 o 
  -5   8  10     1214.88     1255.99     78.19 o 
  -4   8  10      795.50      805.86     46.15 o 
  -3   8  10     2359.57     2215.68    129.01 o 
  -2   8  10      251.98      212.95     24.34 o 
  -1   8  10      494.26      522.99     59.69 o 
   0   8  10       33.85       54.38     13.35 o 
   1   8  10      254.08      262.43     23.58 o 
   2   8  10     1324.20     1389.48     74.72 o 
   3   8  10       55.76      108.73     38.45 o 
   4   8  10      198.40      202.52     52.68 o 
   5   8  10       14.19       52.22     16.89 o 
  -9   9  10       34.15       38.23     21.41 o 
  -8   9  10       61.95       38.34     19.30 o 
  -7   9  10        4.28       28.61     18.90 o 
  -6   9  10      334.94      349.12     41.72 o 
  -5   9  10      248.25      289.17     33.89 o 
  -4   9  10      160.98      156.05     25.41 o 
  -3   9  10     2633.60     2885.13    136.08 o 
  -2   9  10      460.62      507.10     36.56 o 
  -1   9  10      806.11      769.89     92.41 o 
   0   9  10      667.98      648.23     76.32 o 
   1   9  10       59.78       50.27     12.49 o 
   3   9  10       36.64       -0.14     63.41 o 
   4   9  10      159.80      175.55     46.04 o 
   5   9  10       36.39       -2.27     16.77 o 
  -9  10  10       28.36       42.22     23.56 o 
  -8  10  10       14.09       34.50     17.44 o 
  -7  10  10      251.99      197.56     43.25 o 
  -6  10  10      195.25      177.76     32.41 o 
  -5  10  10      170.13      171.79     20.18 o 
  -4  10  10       42.58       42.63     15.45 o 
  -3  10  10      255.20      220.92     49.17 o 
  -2  10  10       59.83       63.04     16.61 o 
  -1  10  10      285.15      325.47     34.93 o 
   0  10  10      420.76      358.52     45.94 o 
   1  10  10      238.95      258.38     26.64 o 
   2  10  10      271.56      278.81     67.03 o 
   3  10  10       94.39      121.83     25.09 o 
   4  10  10       40.89       56.46     17.93 o 
   5  10  10        3.87       35.32     16.84 o 
  -9  11  10        9.78       30.41     32.61 o 
  -8  11  10        6.92      -26.99     23.67 o 
  -7  11  10       26.46       28.27     17.62 o 
  -6  11  10       33.52       51.43     18.84 o 
  -5  11  10      318.51      306.79     34.69 o 
  -4  11  10       49.17       63.02     13.59 o 
  -3  11  10       52.70       82.11     14.73 o 
  -2  11  10      343.81      269.76     30.66 o 
  -1  11  10        3.16       47.93     18.72 o 
   0  11  10      329.32      304.68     33.54 o 
   1  11  10      329.73      342.21     45.23 o 
   2  11  10      502.41      465.01     22.40 o 
   3  11  10      635.24      567.82     83.07 o 
   4  11  10       87.76       45.11     18.79 o 
   5  11  10       90.77       71.52     19.03 o 
  -9  12  10       22.61      -25.30     54.99 o 
  -8  12  10       21.79       29.10     43.71 o 
  -7  12  10        1.51       26.17     16.75 o 
  -6  12  10       19.55        7.69     14.63 o 
  -5  12  10      419.53      362.95     35.30 o 
  -4  12  10       27.95       41.45     17.47 o 
  -3  12  10     1087.07     1150.18     65.35 o 
  -2  12  10      111.75       95.78     26.31 o 
  -1  12  10      625.54      604.67     69.38 o 
   0  12  10      243.24      233.73     28.09 o 
   1  12  10     1184.18     1286.38    113.85 o 
   2  12  10      337.98      350.98     30.54 o 
   3  12  10      685.18      711.52     88.42 o 
   4  12  10        5.62       29.37     29.25 o 
   5  12  10      149.30      143.33     51.99 o 
  -9  13  10      201.46      181.13     38.86 o 
  -8  13  10        1.19       25.31     16.42 o 
  -7  13  10        4.87       48.87     14.96 o 
  -6  13  10      100.08      133.19     46.77 o 
  -5  13  10      189.68      138.61     36.94 o 
  -4  13  10       29.74       26.72     16.51 o 
  -3  13  10      161.08      148.28     22.04 o 
  -2  13  10       15.49       48.49     13.16 o 
  -1  13  10      496.67      594.29     51.91 o 
   0  13  10      763.11      709.75     86.89 o 
   1  13  10      537.12      537.84     62.93 o 
   2  13  10       71.39       86.60     21.25 o 
   3  13  10       34.62       47.11     18.23 o 
   4  13  10      155.09      193.66     31.72 o 
   5  13  10       46.19       18.97     20.35 o 
  -9  14  10       59.96       54.62     26.47 o 
  -8  14  10        8.80      -11.46     40.68 o 
  -7  14  10        8.94       23.10     14.44 o 
  -6  14  10      199.30      244.58     29.18 o 
  -5  14  10      138.30      216.98     31.95 o 
  -4  14  10       45.67       63.42     22.31 o 
  -3  14  10      179.35      223.26     35.36 o 
  -2  14  10      213.92      178.04     23.13 o 
  -1  14  10      917.83      928.37     56.77 o 
   0  14  10     1370.61     1391.36     71.91 o 
   1  14  10      266.68      272.11     40.63 o 
   2  14  10     1068.16      935.29    107.74 o 
   3  14  10       41.89       23.47     15.35 o 
   4  14  10       38.43       68.86     23.59 o 
   5  14  10        2.05       34.54     19.83 o 
  -8  15  10       35.30       71.44     21.47 o 
  -7  15  10        7.93       10.92     17.44 o 
  -6  15  10        6.41       18.93     24.05 o 
  -5  15  10      229.53      207.95     32.06 o 
  -4  15  10      337.64      298.93     42.87 o 
  -3  15  10     3949.71     4653.22    236.67 o 
  -2  15  10      351.24      322.93     34.41 o 
  -1  15  10      565.60      529.14     25.11 o 
   0  15  10      872.27      921.00     52.32 o 
   1  15  10     1023.31      972.06     72.64 o 
   2  15  10      213.18      255.34     44.96 o 
   3  15  10      145.08      128.05     24.93 o 
   4  15  10       57.25       70.80     21.87 o 
   5  15  10       39.00       34.50     19.42 o 
  -8  16  10       21.31       69.83     23.37 o 
  -7  16  10       81.16       59.39     27.67 o 
  -6  16  10       42.14       28.27     14.03 o 
  -5  16  10      459.32      436.14     44.29 o 
  -4  16  10      639.95      570.69     56.00 o 
  -3  16  10       71.81      233.68     80.04 o 
  -2  16  10      347.49      355.11     31.89 o 
  -1  16  10      303.19      273.93     28.06 o 
   0  16  10      498.32      471.63     44.82 o 
   1  16  10      244.49      238.36     29.88 o 
   2  16  10      350.03      346.10     64.50 o 
   3  16  10        2.84       35.10     44.86 o 
   4  16  10      120.48      218.24     43.72 o 
   5  16  10       24.83       28.43     30.16 o 
  -8  17  10       28.50       47.46     22.23 o 
  -7  17  10       82.99       97.69     17.20 o 
  -6  17  10        7.72       16.14     13.89 o 
  -5  17  10      717.54      769.74     43.09 o 
  -4  17  10      704.93      706.87     67.18 o 
  -3  17  10      547.27      438.24     51.49 o 
  -2  17  10      118.44      104.39     25.83 o 
  -1  17  10      236.13      212.27     19.91 o 
   0  17  10      585.98      611.42     71.01 o 
   1  17  10      239.08      231.97     25.43 o 
   2  17  10        8.20        9.79     16.65 o 
   3  17  10      134.59      131.00     24.97 o 
   4  17  10      186.79      124.50     54.21 o 
   5  17  10      140.78      118.71     26.92 o 
  -8  18  10        3.31       -1.34     19.30 o 
  -7  18  10        2.66       13.10     15.41 o 
  -6  18  10       67.84      101.24     23.93 o 
  -5  18  10      211.29      283.75     36.68 o 
  -4  18  10      424.44      447.69     40.67 o 
  -3  18  10      972.06      991.81     89.19 o 
  -2  18  10      388.07      436.38     47.68 o 
  -1  18  10      205.94      220.72     26.41 o 
   0  18  10       70.39       79.73     30.25 o 
   1  18  10      125.52      120.91     29.22 o 
   2  18  10       30.75       27.63     12.62 o 
   3  18  10       21.15       57.50     29.49 o 
   4  18  10      160.76      154.16     53.73 o 
  -8  19  10       12.48       63.44     23.81 o 
  -7  19  10       37.63       48.00     14.91 o 
  -6  19  10      118.16      147.80     39.07 o 
  -5  19  10       24.67       34.48     15.45 o 
  -4  19  10      388.11      330.78     33.18 o 
  -3  19  10      109.62      135.41     28.81 o 
  -2  19  10     1323.54     1383.85    147.55 o 
  -1  19  10       48.85       44.12     15.04 o 
   0  19  10      371.54      360.79     34.25 o 
   1  19  10      430.04      385.48     49.68 o 
   2  19  10      512.60      492.29     53.91 o 
   3  19  10       19.52      -36.18     24.12 o 
   4  19  10       17.16       15.96     43.80 o 
  -8  20  10      140.50      154.61     29.50 o 
  -7  20  10       48.27       23.62     16.08 o 
  -6  20  10       15.40       26.00     19.46 o 
  -5  20  10       44.13       47.87     20.71 o 
  -4  20  10      822.16      747.94     59.63 o 
  -3  20  10     1235.13     1135.77     47.35 o 
  -2  20  10      463.39      487.45     72.90 o 
  -1  20  10       91.22       92.82     17.61 o 
   0  20  10      183.75      204.51     34.77 o 
   1  20  10      155.83       84.64     18.61 o 
   2  20  10       43.35       27.02     24.75 o 
   3  20  10      510.12      452.98     82.49 o 
   4  20  10       47.26       10.17     24.31 o 
  -8  21  10       14.76      -24.28     22.53 o 
  -7  21  10      121.57      119.88     25.53 o 
  -6  21  10      115.95       80.51     19.40 o 
  -5  21  10       40.51       35.39     13.67 o 
  -4  21  10      308.36      321.10     33.31 o 
  -3  21  10        0.96        0.73     16.43 o 
  -2  21  10      123.98      114.98     18.63 o 
  -1  21  10       66.95       74.30     13.19 o 
   0  21  10       92.68       84.04     18.08 o 
   1  21  10       17.99       14.85     12.83 o 
   2  21  10        0.08       10.61     18.79 o 
   3  21  10      245.16      176.31     36.87 o 
   4  21  10      101.35       41.99     36.13 o 
  -7  22  10       17.29       37.27     16.44 o 
  -6  22  10      180.86      129.22     27.52 o 
  -5  22  10        0.75       37.20     30.93 o 
  -4  22  10       97.34      115.16     16.90 o 
  -3  22  10      339.42      363.44     42.99 o 
  -2  22  10       28.40       53.41     17.02 o 
  -1  22  10       38.89       35.38     11.96 o 
   0  22  10      125.19       96.68     19.49 o 
   1  22  10      105.98       98.30     15.90 o 
   2  22  10      118.01      119.20     27.73 o 
   3  22  10      240.17      260.36     44.06 o 
   4  22  10       57.44       44.23     20.92 o 
  -7  23  10       86.59      113.09     28.40 o 
  -6  23  10       99.01       64.56     19.42 o 
  -5  23  10       74.44       58.34     26.68 o 
  -4  23  10       40.42       38.08     11.65 o 
  -3  23  10        1.95       -8.70     14.58 o 
  -2  23  10       66.35       55.64     24.22 o 
  -1  23  10      132.30      149.74     18.17 o 
   0  23  10       13.55       15.69      9.41 o 
   1  23  10       52.90       61.18     36.03 o 
   2  23  10      161.91      148.99     30.06 o 
   3  23  10       44.13       38.38     25.26 o 
   4  23  10       78.52       79.45     28.56 o 
  -7  24  10       78.24       92.82     22.96 o 
  -6  24  10       72.56       38.21     33.07 o 
  -5  24  10      224.36      217.90     27.25 o 
  -4  24  10      216.90      240.16     26.12 o 
  -3  24  10      426.69      414.34     38.39 o 
  -2  24  10     1397.71     1497.47    106.32 o 
  -1  24  10        9.86       13.87     13.25 o 
   0  24  10        3.19       15.94     11.55 o 
   1  24  10      287.43      334.08     41.52 o 
   2  24  10       16.14       16.58     15.14 o 
   3  24  10       45.17       32.25     15.96 o 
  -7  25  10      117.19      105.60     27.27 o 
  -6  25  10      289.02      260.81     32.71 o 
  -5  25  10      102.14       79.14     28.38 o 
  -4  25  10      163.44      145.57     18.63 o 
  -3  25  10      170.26      151.87     21.95 o 
  -2  25  10       45.69       52.51     15.46 o 
  -1  25  10       99.93       94.82     19.99 o 
   0  25  10      119.57      116.86     21.69 o 
   1  25  10        6.72       31.21     15.05 o 
   2  25  10       22.49       31.48     16.58 o 
   3  25  10        6.78       16.51     16.30 o 
  -7  26  10       10.02       20.99     16.44 o 
  -6  26  10      193.92      125.92     28.38 o 
  -5  26  10       64.65       44.39     13.54 o 
  -4  26  10      271.05      283.47     40.90 o 
  -3  26  10      402.21      363.94     38.92 o 
  -2  26  10      169.05      175.79     22.78 o 
  -1  26  10      212.06      221.60     30.01 o 
   0  26  10      233.19      201.04     21.19 o 
   1  26  10       26.45       53.28     12.86 o 
   2  26  10       36.02       31.57     14.79 o 
   3  26  10       35.93       36.72     55.33 o 
  -6  27  10       57.64       52.76     14.94 o 
  -5  27  10       42.88       46.60     14.03 o 
  -4  27  10       45.99       40.09     13.27 o 
  -3  27  10       69.89       75.64     17.66 o 
  -2  27  10       56.33       54.74     11.62 o 
  -1  27  10       94.58      111.91     15.86 o 
   0  27  10        8.91       15.14     14.07 o 
   1  27  10       45.11       36.71     11.89 o 
   2  27  10        9.67       47.80     16.71 o 
   3  27  10       79.36       91.36     26.74 o 
  -6  28  10       83.29       70.61     18.91 o 
  -5  28  10        7.02       28.74     15.71 o 
  -4  28  10      106.14       94.38     14.98 o 
  -3  28  10       65.51       41.65     21.43 o 
  -2  28  10       22.97       21.05     15.93 o 
  -1  28  10       65.18       70.95     19.37 o 
   0  28  10       63.48       47.02     13.06 o 
   1  28  10       20.32        6.62     12.01 o 
   2  28  10       24.95       36.54     17.92 o 
  -6  29  10       17.20       26.13     16.61 o 
  -5  29  10       89.37      112.24     23.06 o 
  -4  29  10      381.18      330.88     36.93 o 
  -3  29  10      342.65      337.35     41.62 o 
  -2  29  10       38.74       18.37     11.71 o 
  -1  29  10       14.36       25.05     11.87 o 
   0  29  10       39.62       67.67     14.63 o 
   1  29  10       43.57       38.86     13.84 o 
   2  29  10       31.91       66.04     19.13 o 
  -5  30  10      119.24      138.73     20.95 o 
  -4  30  10      195.35      159.45     26.13 o 
  -3  30  10      363.86      331.52     34.00 o 
  -2  30  10       39.77       39.30     15.37 o 
  -1  30  10       86.34       40.57     22.77 o 
   0  30  10       32.26       18.54     14.09 o 
   1  30  10       45.38       52.25     12.44 o 
   2  30  10       28.54       29.45     18.75 o 
  -5  31  10      277.63      249.01     39.86 o 
  -4  31  10       47.00       58.57     15.74 o 
  -3  31  10       92.14       88.18     20.23 o 
  -2  31  10      150.63      186.82     29.47 o 
  -1  31  10        5.27       12.72     11.26 o 
   0  31  10       24.10       21.71     11.54 o 
   1  31  10       61.36       50.66     15.55 o 
  -4  32  10       29.04       45.03     13.66 o 
  -3  32  10      168.95      166.06     25.38 o 
  -2  32  10        8.84        3.67     13.37 o 
  -1  32  10       12.71       28.63     13.23 o 
   0  32  10        9.02       30.81     12.91 o 
   1  32  10       23.40       40.19     11.69 o 
  -4  33  10       44.02       99.04     39.49 o 
  -3  33  10       11.67       37.12     12.58 o 
  -2  33  10       18.96       23.53     12.87 o 
  -1  33  10       42.07       64.93     16.83 o 
   0  33  10       18.38       31.77     13.44 o 
  -3  34  10       30.89        4.80     12.09 o 
  -2  34  10       53.02       78.60     14.98 o 
  -1  34  10       13.20       21.46     14.29 o 
  -9   0  11       61.89       44.39     35.26 o 
  -8   0  11       32.31       36.58     39.43 o 
  -7   0  11       19.85       49.18     25.17 o 
  -6   0  11       10.75       26.52     17.40 o 
  -5   0  11       29.56       38.47     15.41 o 
  -4   0  11     3863.83     4029.92    355.29 o 
  -3   0  11     4477.95     4249.47    278.07 o 
  -2   0  11     3953.20     3303.56    310.69 o 
  -1   0  11      882.15     1058.39    104.39 o 
   0   0  11      875.11      763.22     93.25 o 
   1   0  11       59.74       78.18     22.01 o 
   2   0  11       22.54       81.36     39.10 o 
   3   0  11       55.77      131.52     39.10 o 
   4   0  11        8.69       46.78     39.96 o 
   5   0  11       17.41       87.15     54.66 o 
  -9   1  11      130.96       94.25     54.30 o 
  -8   1  11       66.42       58.55     26.78 o 
  -7   1  11      112.69       62.72     27.47 o 
  -6   1  11      156.33       95.31     39.05 o 
  -5   1  11       71.96       70.41     15.40 o 
  -4   1  11     1322.46     1321.51    111.49 o 
  -3   1  11      685.09      783.90    120.25 o 
  -2   1  11     1389.01     1667.41    211.80 o 
  -1   1  11      818.39      733.89     55.02 o 
   0   1  11      425.86      451.93     26.09 o 
   1   1  11      262.10      251.30     24.79 o 
   2   1  11      144.60      109.00     32.89 o 
   3   1  11      240.23      164.46     43.31 o 
   4   1  11        8.04       42.19     18.19 o 
   5   1  11       17.61       21.13     14.94 o 
  -9   2  11        3.50       -2.85     22.80 o 
  -8   2  11       91.99       93.62     26.87 o 
  -7   2  11        1.06       18.15     30.16 o 
  -6   2  11       65.17       53.80     18.60 o 
  -5   2  11       92.83       81.27     22.40 o 
  -4   2  11     1051.52     1094.10    118.37 o 
  -3   2  11      160.20      200.82     23.12 o 
  -2   2  11       25.58      126.03     28.58 o 
  -1   2  11       67.64      135.15     22.98 o 
   0   2  11      625.37      575.13     51.85 o 
   1   2  11       32.58       35.26      9.34 o 
   2   2  11      689.10      763.47     91.35 o 
   3   2  11       91.01       72.62     74.71 o 
   4   2  11        8.79       50.52     20.31 o 
   5   2  11       24.41      -12.54     65.61 o 
  -9   3  11       15.32       54.05     19.94 o 
  -8   3  11      194.55      246.00     42.54 o 
  -7   3  11        7.15      -39.50     26.33 o 
  -6   3  11        4.36        4.95      8.41 o 
  -5   3  11      101.62      105.90     19.56 o 
  -4   3  11        1.89       91.39     19.87 o 
  -3   3  11       14.42       51.22     17.29 o 
  -2   3  11       62.42       46.17     13.08 o 
  -1   3  11      190.71      178.92     21.04 o 
   0   3  11      164.50      129.80     18.60 o 
   1   3  11      172.45      160.06     20.64 o 
   2   3  11       45.68       60.52     49.86 o 
   3   3  11        8.81       27.08     22.48 o 
   4   3  11       80.37       55.75     21.07 o 
   5   3  11       14.98       85.38     22.41 o 
  -9   4  11       19.62       37.24     48.70 o 
  -8   4  11      112.42      113.32     47.41 o 
  -7   4  11       16.50       83.80     28.14 o 
  -6   4  11       58.79       68.97     18.35 o 
  -5   4  11      432.82      481.67     48.99 o 
  -4   4  11      970.68      970.08     58.91 o 
  -3   4  11       42.37       76.51     18.13 o 
  -2   4  11        0.52       24.67     13.41 o 
  -1   4  11       48.21       34.24     11.81 o 
   0   4  11       27.74       45.99     16.06 o 
   1   4  11       81.30       62.12     31.02 o 
   2   4  11       62.79       90.04     30.42 o 
   3   4  11       87.36       92.44     22.70 o 
   4   4  11      249.73      352.66     48.13 o 
   5   4  11        9.54       24.76     23.34 o 
  -9   5  11        5.93       68.87     34.77 o 
  -8   5  11       57.72       64.58     25.07 o 
  -7   5  11       88.67       67.40     29.58 o 
  -6   5  11      225.74      275.64     27.38 o 
  -5   5  11      948.97      910.37     58.08 o 
  -4   5  11      788.13      786.37     29.39 o 
  -3   5  11      369.48      323.45     29.28 o 
  -2   5  11      761.03      747.80     40.40 o 
  -1   5  11       53.81       69.90     17.80 o 
   0   5  11      168.05      136.64     18.89 o 
   1   5  11        7.95       13.07      8.83 o 
   2   5  11       55.65       43.43     25.75 o 
   3   5  11      320.46      389.57     61.61 o 
   4   5  11      222.60      258.58     43.49 o 
   5   5  11       51.48       45.61     21.70 o 
  -9   6  11      468.66      305.19     83.43 o 
  -8   6  11      109.13      125.31     30.87 o 
  -7   6  11        1.12       31.58     25.84 o 
  -6   6  11       82.72       80.63     43.07 o 
  -5   6  11      227.58      248.25     30.15 o 
  -4   6  11      276.09      301.80     37.87 o 
  -3   6  11       33.41       59.84     17.11 o 
  -2   6  11     2756.48     2541.66    159.96 o 
  -1   6  11      630.32      458.06     72.75 o 
   0   6  11      276.99      300.03     24.62 o 
   1   6  11       95.60      115.59     18.31 o 
   2   6  11        8.92       18.61     10.62 o 
   3   6  11      500.30      402.07     67.66 o 
   4   6  11       37.06       61.89     23.06 o 
   5   6  11       27.19       83.08     30.04 o 
  -9   7  11      287.35      270.12     44.04 o 
  -8   7  11       75.94       67.57     27.85 o 
  -7   7  11       76.14       21.94     25.90 o 
  -6   7  11      519.60      499.61     57.95 o 
  -5   7  11       32.70       37.93     17.01 o 
  -4   7  11      164.66      126.83     41.86 o 
  -3   7  11      403.03      391.14     39.15 o 
  -2   7  11      245.31      323.42     41.89 o 
  -1   7  11      164.92      234.65     61.43 o 
   0   7  11      238.16      208.47     27.69 o 
   1   7  11      475.90      518.61     34.42 o 
   2   7  11      151.25      116.96     29.17 o 
   3   7  11      330.56      284.53     58.29 o 
   4   7  11      168.76      158.51     59.50 o 
   5   7  11       97.83      108.87     40.31 o 
  -9   8  11      523.87      429.07     85.04 o 
  -8   8  11        4.11       16.45     69.93 o 
  -7   8  11      174.22      147.20     28.45 o 
  -6   8  11      303.60      283.27     50.78 o 
  -5   8  11       25.46       14.81     10.88 o 
  -4   8  11       36.54       62.78     19.39 o 
  -3   8  11      122.55      169.74     22.99 o 
  -2   8  11      736.23      783.45     84.95 o 
  -1   8  11     1572.99     1455.92    202.30 o 
   0   8  11       64.83       71.81     15.04 o 
   1   8  11      407.92      459.98     39.25 o 
   2   8  11      312.26      244.71     32.39 o 
   3   8  11        0.97       66.79     32.97 o 
   4   8  11      105.32       95.58     26.81 o 
   5   8  11      111.00       99.07     21.58 o 
  -9   9  11       61.82       77.69     31.23 o 
  -8   9  11       13.98       -6.84     29.59 o 
  -7   9  11       31.08        8.07     13.93 o 
  -6   9  11       65.30       82.24     19.79 o 
  -5   9  11       40.70       47.10     10.97 o 
  -4   9  11      472.82      397.78     33.21 o 
  -3   9  11     1393.05     1283.46     69.12 o 
  -2   9  11      269.96      232.22     37.63 o 
  -1   9  11      611.82      622.36     26.95 o 
   0   9  11      865.26      878.90     47.18 o 
   1   9  11      122.96      128.17     20.58 o 
   2   9  11       74.52       75.16     19.55 o 
   3   9  11       28.47       11.18     17.50 o 
   4   9  11        3.66       32.44     29.87 o 
   5   9  11       67.35      117.68     40.02 o 
  -8  10  11       16.90       10.55     23.68 o 
  -7  10  11      141.05      128.23     36.30 o 
  -6  10  11        2.36       10.95     19.94 o 
  -5  10  11      104.14       58.88     14.33 o 
  -4  10  11       64.80       99.57     19.55 o 
  -3  10  11      189.31      169.87     71.48 o 
  -2  10  11     1359.57     1397.41     91.87 o 
  -1  10  11       50.44       46.67     16.30 o 
   0  10  11      449.12      428.94     43.73 o 
   1  10  11      198.86      163.05     47.13 o 
   2  10  11       25.19       20.14     13.29 o 
   3  10  11       25.94        8.46     23.82 o 
   4  10  11      103.77      110.60     24.40 o 
  -8  11  11        2.68        0.17     17.89 o 
  -7  11  11      283.93      230.66     41.63 o 
  -6  11  11        2.93       12.44     14.98 o 
  -5  11  11       82.05       55.80     17.67 o 
  -4  11  11      519.84      531.06     62.11 o 
  -3  11  11      129.74      122.98     18.95 o 
  -2  11  11      389.14      345.27     43.06 o 
  -1  11  11      178.19      208.92     26.45 o 
   0  11  11        0.48       43.38     56.67 o 
   1  11  11      333.39      338.91     44.55 o 
   2  11  11        2.10       29.46     18.47 o 
   3  11  11       20.08       39.11     17.78 o 
   4  11  11       18.96       39.74     20.53 o 
  -8  12  11      199.34      197.50     78.68 o 
  -7  12  11        6.00       32.30     15.56 o 
  -6  12  11      145.15      172.55     35.26 o 
  -5  12  11       65.80       66.51     20.70 o 
  -4  12  11     1253.25     1307.73     89.04 o 
  -3  12  11       84.08      141.52     30.47 o 
  -2  12  11       24.65       44.85     20.61 o 
  -1  12  11      529.50      643.67     46.77 o 
   0  12  11      266.07      271.54     43.50 o 
   1  12  11      450.12      442.09     63.23 o 
   2  12  11      191.10      137.91     28.18 o 
   3  12  11       20.92       30.62     38.74 o 
   4  12  11       39.00        0.88     15.10 o 
  -8  13  11       38.88       59.58     30.53 o 
  -7  13  11      298.32      236.96     37.25 o 
  -6  13  11       47.58       38.43     18.73 o 
  -5  13  11      324.87      322.24     38.48 o 
  -4  13  11      329.83      342.84     49.39 o 
  -3  13  11     2564.30     2578.40    119.21 o 
  -2  13  11      195.89      178.50     49.13 o 
  -1  13  11      228.76      245.85     30.83 o 
   0  13  11      272.22      253.33     46.95 o 
   1  13  11      406.84      393.11     68.58 o 
   2  13  11      109.01       85.49     18.74 o 
   3  13  11       61.40       59.15     25.73 o 
   4  13  11       36.07       41.68     20.47 o 
  -8  14  11      145.72      163.28     36.31 o 
  -7  14  11       39.84       52.06     30.85 o 
  -6  14  11       34.78       31.42     14.19 o 
  -5  14  11      291.29      234.31     34.01 o 
  -4  14  11      172.66      243.16     34.67 o 
  -3  14  11      261.53      306.33     47.02 o 
  -2  14  11      209.33      191.57     27.31 o 
  -1  14  11      304.91      239.43     39.25 o 
   0  14  11      786.82      823.88     54.49 o 
   1  14  11      103.20      125.24     24.94 o 
   2  14  11       11.33       32.67     17.79 o 
   3  14  11        4.98       54.78     22.09 o 
   4  14  11       30.33       46.23     13.44 o 
  -8  15  11       14.10       14.09     32.47 o 
  -7  15  11       11.30       36.96     10.78 o 
  -6  15  11      109.85      104.67     19.49 o 
  -5  15  11       65.19       54.55     13.97 o 
  -4  15  11      930.32      959.04    118.81 o 
  -3  15  11      458.34      450.62     45.34 o 
  -2  15  11        5.97       33.36     15.78 o 
  -1  15  11      810.71      831.84     43.50 o 
   0  15  11       28.82       53.56     15.35 o 
   1  15  11      191.47      205.67     23.52 o 
   2  15  11       57.72       78.24     20.80 o 
   3  15  11        3.29       34.11     15.66 o 
   4  15  11        2.15       41.78     25.93 o 
  -8  16  11       77.38       63.76     39.50 o 
  -7  16  11       48.91       63.52     17.18 o 
  -6  16  11       21.61       44.97     13.94 o 
  -5  16  11       57.77       72.18     18.11 o 
  -4  16  11      286.34      279.87    199.08 o 
  -3  16  11      214.15      195.43     34.50 o 
  -2  16  11      261.08      232.92     29.34 o 
  -1  16  11       29.34       57.84     14.81 o 
   0  16  11      289.75      286.53     47.87 o 
   1  16  11      103.75      121.01     22.62 o 
   2  16  11       86.26      101.00     23.31 o 
   3  16  11       35.30       33.34     16.65 o 
   4  16  11      275.99      212.94     39.52 o 
  -8  17  11       66.75       43.22     39.15 o 
  -7  17  11       56.80       60.89     19.32 o 
  -6  17  11        2.85       26.85     13.49 o 
  -5  17  11      102.51      138.28     31.45 o 
  -4  17  11       62.17       56.58     15.08 o 
  -3  17  11       28.44        8.40     26.80 o 
  -2  17  11       11.21       25.49     19.70 o 
  -1  17  11       21.13       43.69     12.79 o 
   0  17  11      360.59      298.31     33.85 o 
   1  17  11       74.57       56.05     17.49 o 
   2  17  11      238.52      274.94     30.17 o 
   3  17  11      116.87      103.30     27.38 o 
   4  17  11        2.66      -30.54     35.35 o 
  -8  18  11       13.80       31.01     19.40 o 
  -7  18  11      251.79      216.38     42.64 o 
  -6  18  11        9.27       19.81     11.52 o 
  -5  18  11       59.44       46.19     45.63 o 
  -4  18  11       15.48       30.25     11.65 o 
  -3  18  11      117.17       98.13     14.93 o 
  -2  18  11      233.28      226.56     28.30 o 
  -1  18  11       41.99       43.39     14.35 o 
   0  18  11      232.37      203.19     19.48 o 
   1  18  11      127.22      149.29     33.33 o 
   2  18  11       65.67       60.45     16.90 o 
   3  18  11       13.56       50.72     34.58 o 
   4  18  11      117.74       93.64     50.79 o 
  -7  19  11       15.01       -8.31     25.07 o 
  -6  19  11       16.43       17.00     19.76 o 
  -5  19  11       31.97       11.83     17.01 o 
  -4  19  11       39.02       34.54     16.60 o 
  -3  19  11       20.34       29.35     25.41 o 
  -2  19  11      134.27      122.99     19.72 o 
  -1  19  11      625.12      721.79     49.41 o 
   0  19  11       51.13       63.82     14.43 o 
   1  19  11      168.81      122.13     28.06 o 
   2  19  11      164.82      127.33     37.32 o 
   3  19  11      200.68      129.65     38.33 o 
  -7  20  11      268.78      259.41     36.85 o 
  -6  20  11       18.89       30.65     14.55 o 
  -5  20  11      133.54      143.03     25.89 o 
  -4  20  11        1.00       12.15     18.08 o 
  -3  20  11        1.85       11.60     16.91 o 
  -2  20  11        0.56       -6.12     18.18 o 
  -1  20  11       18.37       29.54     18.64 o 
   0  20  11      104.08       90.57     18.28 o 
   1  20  11       89.40       83.10     15.68 o 
   2  20  11      157.87      220.39     50.07 o 
   3  20  11       78.82       60.08     29.72 o 
  -7  21  11       93.53      107.32     20.35 o 
  -6  21  11       31.03       44.97     14.67 o 
  -5  21  11      339.70      269.41     41.24 o 
  -4  21  11        0.57       15.23     18.12 o 
  -3  21  11      401.71      423.54     50.91 o 
  -2  21  11      410.51      364.27     38.30 o 
  -1  21  11        2.16       33.00     14.38 o 
   0  21  11       41.17       20.93     16.03 o 
   1  21  11       20.39        9.40     11.75 o 
   2  21  11       61.42       36.84     42.51 o 
   3  21  11        5.02       31.34     17.77 o 
  -7  22  11        7.68        7.13     16.97 o 
  -6  22  11        8.67       25.34     15.69 o 
  -5  22  11      194.15      133.74     30.43 o 
  -4  22  11       99.98      116.02     18.64 o 
  -3  22  11      171.75      164.94     29.90 o 
  -2  22  11      128.79      124.53     29.20 o 
  -1  22  11        4.27       27.47     18.24 o 
   0  22  11       64.67       70.81     18.75 o 
   1  22  11       72.70       78.18     18.43 o 
   2  22  11      189.78      204.03     55.52 o 
   3  22  11        3.10       -8.03     25.45 o 
  -7  23  11      155.94       72.69     20.16 o 
  -6  23  11      150.75      192.98     41.41 o 
  -5  23  11       51.90       41.07     19.19 o 
  -4  23  11      194.02      187.86     23.55 o 
  -3  23  11      105.77       85.53     19.73 o 
  -2  23  11      214.63      235.47     36.24 o 
  -1  23  11       31.46       44.07     14.12 o 
   0  23  11       15.09       11.48      9.31 o 
   1  23  11       26.79       18.90     23.76 o 
   2  23  11       25.68       70.31     28.05 o 
   3  23  11      211.77      204.79     36.69 o 
  -6  24  11      143.21      137.44     23.17 o 
  -5  24  11       76.51       90.44     17.02 o 
  -4  24  11      397.13      371.33     64.70 o 
  -3  24  11      275.13      243.97     26.35 o 
  -2  24  11      222.38      202.73     27.56 o 
  -1  24  11       60.90       72.63     14.17 o 
   0  24  11      103.84       82.10     13.47 o 
   1  24  11       21.84       47.67     12.44 o 
   2  24  11        7.97        8.63     14.30 o 
  -6  25  11       64.54       54.36     15.43 o 
  -5  25  11       15.05       27.40     16.15 o 
  -4  25  11      360.15      301.15     50.01 o 
  -3  25  11      351.82      318.95     33.43 o 
  -2  25  11        8.07       30.48     14.21 o 
  -1  25  11       17.31       24.36     19.44 o 
   0  25  11       97.54       99.20     15.83 o 
   1  25  11        5.59       26.51     13.21 o 
   2  25  11       17.13        2.72     17.65 o 
  -6  26  11       22.19       36.22     19.27 o 
  -5  26  11      138.18      170.87     29.38 o 
  -4  26  11      175.86      141.52     38.52 o 
  -3  26  11       12.37      -19.67     17.53 o 
  -2  26  11       78.49       55.06     14.57 o 
  -1  26  11      122.80      144.44     22.90 o 
   0  26  11      159.75      111.14     32.52 o 
   1  26  11       36.08       20.55     14.78 o 
   2  26  11       54.69       98.48     22.45 o 
  -5  27  11       62.27       86.93     18.94 o 
  -4  27  11      128.44      183.56     27.28 o 
  -3  27  11       86.66       68.13     16.50 o 
  -2  27  11      111.01       86.51     14.90 o 
  -1  27  11        6.61       44.03     15.03 o 
   0  27  11       15.92       37.36     12.89 o 
   1  27  11       55.41       69.57     19.06 o 
  -5  28  11        7.90        2.52     12.05 o 
  -4  28  11        5.12       16.78     19.67 o 
  -3  28  11      174.90      155.81     30.00 o 
  -2  28  11        7.29       29.34     11.66 o 
  -1  28  11      111.47      139.79     25.02 o 
   0  28  11      123.78      160.84     23.89 o 
   1  28  11       18.49       -4.25     19.99 o 
  -5  29  11       58.04       56.39     13.65 o 
  -4  29  11       28.65       50.99     17.32 o 
  -3  29  11      517.72      434.75     69.09 o 
  -2  29  11       64.12       67.88     15.42 o 
  -1  29  11        8.29       11.45     12.66 o 
   0  29  11       33.98       58.25     16.63 o 
   1  29  11       48.12       40.48     13.72 o 
  -4  30  11       58.82       62.86     16.89 o 
  -3  30  11       99.49      126.87     33.95 o 
  -2  30  11       25.93       33.74     13.06 o 
  -1  30  11      136.21      103.12     21.02 o 
   0  30  11       12.81       34.76     15.71 o 
  -3  31  11       33.23       38.77     14.30 o 
  -2  31  11       23.24       47.87     16.03 o 
  -1  31  11       12.57       26.65     12.60 o 
  -7   0  12       25.50       33.43     24.40 o 
  -6   0  12      333.60      360.63     52.21 o 
  -5   0  12      243.23      271.26     63.85 o 
  -4   0  12      277.61      285.98     41.25 o 
  -2   0  12       16.04       40.05     21.60 o 
   0   0  12       37.38       72.82     29.25 o 
   1   0  12       52.56       96.20     29.35 o 
   2   0  12      461.79      347.91     76.80 o 
   3   0  12      119.42      102.73     34.98 o 
   4   0  12       78.76       32.67     38.62 o 
  -8   1  12       71.45      110.74     30.16 o 
  -7   1  12       23.81       57.42     23.89 o 
  -6   1  12       17.10       69.41     19.11 o 
  -5   1  12       87.65      115.00     19.85 o 
  -4   1  12      507.37      419.72     45.37 o 
  -3   1  12      825.86      829.98     84.49 o 
  -2   1  12       78.34      115.58     33.74 o 
  -1   1  12      197.53      154.35     33.50 o 
   0   1  12       24.12       50.40     23.54 o 
   1   1  12      204.26      191.06     33.70 o 
   2   1  12      182.91      138.62     42.50 o 
   3   1  12       18.96       26.62     19.31 o 
   4   1  12       16.39       31.35     16.69 o 
  -8   2  12       28.48       54.75     22.92 o 
  -7   2  12        0.88       14.60     30.93 o 
  -6   2  12       44.14       19.80     18.04 o 
  -5   2  12        3.14       40.77     16.61 o 
  -4   2  12      283.00      277.57     32.55 o 
  -3   2  12       69.45       94.18     21.76 o 
  -2   2  12     1000.16      843.59     88.39 o 
  -1   2  12       49.88       67.79     32.87 o 
   0   2  12       11.12        7.14     12.39 o 
   1   2  12      413.75      294.46     54.38 o 
   2   2  12       81.26      100.98     22.55 o 
   3   2  12       17.11       10.94     25.89 o 
   4   2  12       24.49       30.57     48.65 o 
  -8   3  12       26.24       63.91     23.91 o 
  -7   3  12        9.59       49.96     20.98 o 
  -6   3  12       55.44       44.30     15.16 o 
  -5   3  12       30.18       21.43     20.12 o 
  -4   3  12       89.56       95.49     21.34 o 
  -3   3  12      205.13      206.68     33.65 o 
  -2   3  12      139.77      190.59     41.91 o 
  -1   3  12       55.21       91.97     21.54 o 
   0   3  12       26.31       35.12     22.41 o 
   1   3  12      112.39      106.49     29.82 o 
   2   3  12       85.03       84.86     27.03 o 
   3   3  12        2.47       58.81     23.71 o 
   4   3  12        1.22      100.13     23.24 o 
  -8   4  12      122.17      144.94     48.29 o 
  -7   4  12       17.13       -2.02     30.11 o 
  -6   4  12       36.51       59.57     14.96 o 
  -5   4  12      131.78      133.04     16.92 o 
  -4   4  12       13.60       33.13     16.55 o 
  -3   4  12       95.04       47.68     18.83 o 
  -2   4  12       23.29       59.35     24.93 o 
  -1   4  12      972.35      869.71     50.23 o 
   0   4  12       59.13       67.30     15.01 o 
   1   4  12       60.34       51.08     15.10 o 
   2   4  12      144.62      184.92    103.80 o 
   3   4  12       75.62       72.19     23.00 o 
   4   4  12      133.56       85.33     34.11 o 
  -8   5  12      227.48      224.09     42.65 o 
  -7   5  12        5.06       -4.18     23.68 o 
  -6   5  12       44.73       20.81     17.37 o 
  -5   5  12      222.22      186.87     37.40 o 
  -4   5  12       55.29       61.92     20.89 o 
  -3   5  12        8.86       13.54     12.00 o 
  -2   5  12      846.82      772.65     49.62 o 
  -1   5  12      629.18      604.85     55.51 o 
   0   5  12       90.60      106.72     17.18 o 
   1   5  12      169.09      140.63     24.96 o 
   2   5  12       11.16       16.69     29.95 o 
   3   5  12       57.75       76.83     24.65 o 
   4   5  12       48.50       71.54     23.10 o 
  -8   6  12       61.15       43.00     27.40 o 
  -7   6  12       79.40      116.02     23.49 o 
  -6   6  12      215.76      177.91     27.69 o 
  -5   6  12      447.50      379.78     68.62 o 
  -4   6  12      130.27      108.35     26.45 o 
  -3   6  12       57.14       59.94     18.15 o 
  -2   6  12      799.53      781.65     50.58 o 
  -1   6  12       83.02      101.06     20.43 o 
   0   6  12       80.86       60.10     19.59 o 
   1   6  12      311.08      385.67     59.52 o 
   2   6  12       73.35       59.99     28.42 o 
   3   6  12       38.18       43.10     52.68 o 
   4   6  12       20.38       61.18     20.86 o 
  -8   7  12        7.54       41.00     26.93 o 
  -7   7  12        5.18       19.97     21.51 o 
  -6   7  12      153.16      101.42     20.93 o 
  -5   7  12      301.76      270.31     39.39 o 
  -4   7  12      211.66      173.46     25.22 o 
  -3   7  12      517.70      495.71     65.74 o 
  -2   7  12      342.43      263.67     41.84 o 
  -1   7  12       15.06       17.38     28.20 o 
   0   7  12      531.22      577.85     38.83 o 
   1   7  12       63.11       75.07     15.61 o 
   2   7  12       99.34       88.73     34.26 o 
   3   7  12       34.66       68.35     22.48 o 
   4   7  12        6.18        6.62     16.18 o 
  -8   8  12      157.40      168.98     66.17 o 
  -7   8  12       53.09       63.28     25.28 o 
  -6   8  12       66.58       50.32     17.00 o 
  -5   8  12       40.01       62.59     15.02 o 
  -4   8  12       69.25       43.86     20.28 o 
  -3   8  12       95.17       86.65     23.55 o 
  -2   8  12       16.76       32.91     10.79 o 
  -1   8  12      564.70      518.81     49.27 o 
   0   8  12       57.37        9.24     18.92 o 
   1   8  12       28.77       14.08     35.67 o 
   2   8  12        8.69       35.40     76.60 o 
   3   8  12        8.96       27.68     13.89 o 
   4   8  12       14.00       56.05     19.85 o 
  -8   9  12       30.18       31.77     21.56 o 
  -7   9  12       15.07       54.97     26.25 o 
  -6   9  12      134.91      128.73     42.10 o 
  -5   9  12        0.64       50.28     14.05 o 
  -4   9  12        5.73       19.60     15.03 o 
  -3   9  12       84.62       50.44     17.43 o 
  -2   9  12        3.46       44.66     14.51 o 
  -1   9  12       58.60       61.88     34.87 o 
   0   9  12       69.53       72.16     16.90 o 
   1   9  12      170.09      166.47     30.23 o 
   2   9  12       93.85      112.82     27.51 o 
   3   9  12      105.14       77.51     21.29 o 
   4   9  12      126.42      138.23     43.68 o 
  -8  10  12       16.32       34.51     24.78 o 
  -7  10  12      403.68      369.00     63.62 o 
  -6  10  12      180.77      233.44     38.80 o 
  -5  10  12       17.63       23.50     11.13 o 
  -4  10  12      104.27       85.97     14.75 o 
  -3  10  12       97.45      134.70     29.14 o 
  -2  10  12       94.61       73.60     17.48 o 
  -1  10  12      325.81      227.64     43.85 o 
   0  10  12       27.11       41.05     13.04 o 
   1  10  12       36.79       50.45     15.29 o 
   2  10  12      183.79      185.08     44.02 o 
   3  10  12      222.38      230.83     52.59 o 
   4  10  12      104.45      158.85     47.95 o 
  -8  11  12      117.77      106.10     31.10 o 
  -7  11  12      170.26      148.20     34.97 o 
  -6  11  12       46.02       96.00     22.80 o 
  -5  11  12        3.86       11.57     14.21 o 
  -4  11  12      233.87      231.54     33.36 o 
  -3  11  12      149.39      132.91     34.84 o 
  -2  11  12      302.73      259.04     44.18 o 
  -1  11  12      135.97      152.93     46.58 o 
   0  11  12      207.83      220.60     24.11 o 
   1  11  12      116.41      103.80     26.35 o 
   2  11  12       39.21       62.75     30.85 o 
   3  11  12       69.54       40.33     18.77 o 
  -8  12  12      129.89       76.59     39.37 o 
  -7  12  12       22.78       62.23     23.74 o 
  -6  12  12       36.19       23.83     18.97 o 
  -5  12  12       10.18       19.59     15.09 o 
  -4  12  12      241.67      216.90     47.63 o 
  -3  12  12       66.02       62.68     20.12 o 
  -2  12  12      279.69      136.06     58.01 o 
  -1  12  12      159.16      173.29     40.89 o 
   0  12  12      195.27      193.37     20.36 o 
   1  12  12        5.79       18.90     10.51 o 
   2  12  12        4.79       40.06     21.80 o 
   3  12  12       63.89       67.42     20.58 o 
  -8  13  12      211.21      215.87     36.48 o 
  -7  13  12        5.39      -24.67     22.95 o 
  -6  13  12        2.82       14.13     22.86 o 
  -5  13  12       31.20       25.07     22.63 o 
  -4  13  12      180.27      162.12     27.85 o 
  -3  13  12      116.66      102.86     22.47 o 
  -2  13  12      186.62      163.51     36.67 o 
  -1  13  12      155.75      151.26     23.21 o 
   0  13  12       15.26       18.98     14.81 o 
   1  13  12       91.76       81.72     19.26 o 
   2  13  12      103.16      123.69     25.24 o 
   3  13  12      144.91      141.49     30.02 o 
  -7  14  12      101.10      133.02     30.95 o 
  -6  14  12        3.11       13.74     18.21 o 
  -5  14  12        6.11       19.60     12.61 o 
  -4  14  12       55.17       68.87     22.08 o 
  -3  14  12       61.60       51.66     14.01 o 
  -2  14  12      107.62       30.06     23.01 o 
  -1  14  12        1.30       37.79     34.82 o 
   0  14  12       95.23       93.25     15.51 o 
   1  14  12       53.02       73.12     14.35 o 
   2  14  12       14.10       58.56     20.42 o 
   3  14  12       57.14       28.64     31.22 o 
  -7  15  12       10.14       18.49     18.18 o 
  -6  15  12        5.50       20.78     19.47 o 
  -5  15  12       81.00       90.45     20.58 o 
  -4  15  12      112.19      119.20     18.94 o 
  -3  15  12       38.99       29.00     15.40 o 
  -2  15  12      125.64      188.06     28.88 o 
  -1  15  12      157.75      121.80     25.20 o 
   0  15  12      115.07       96.02     16.75 o 
   1  15  12       41.68       57.90     18.08 o 
   2  15  12       41.77       56.71     19.51 o 
   3  15  12       24.45       61.48     41.11 o 
  -7  16  12      279.59      312.04     54.22 o 
  -6  16  12      104.17      119.42     27.59 o 
  -5  16  12      104.65       90.12     21.60 o 
  -4  16  12      103.69       86.13     14.04 o 
  -3  16  12      139.98       83.85     17.31 o 
  -2  16  12       35.94       28.47     16.28 o 
  -1  16  12      349.43      375.89     36.34 o 
   0  16  12        5.91        1.67     12.70 o 
   1  16  12       48.94       29.94     24.35 o 
   2  16  12       31.41       56.31     20.38 o 
   3  16  12      246.13      224.07     42.22 o 
  -7  17  12       75.39       51.29     17.77 o 
  -6  17  12       48.41       45.78     18.25 o 
  -5  17  12       62.43       90.17     48.71 o 
  -4  17  12       10.04       13.26     14.33 o 
  -3  17  12       41.13       19.20     19.90 o 
  -2  17  12       41.99       13.15     33.24 o 
  -1  17  12       16.56       11.94     16.63 o 
   0  17  12      115.27      124.49     16.63 o 
   1  17  12       48.80       32.48     12.63 o 
   2  17  12       20.31       34.76     15.78 o 
   3  17  12      160.35      108.28     40.32 o 
  -7  18  12        9.78       36.97     18.44 o 
  -6  18  12       16.75       49.93     14.90 o 
  -5  18  12       56.49       25.33     17.31 o 
  -4  18  12       98.95      100.19     19.88 o 
  -3  18  12      146.60      158.45     18.44 o 
  -2  18  12      149.08      144.74     20.19 o 
  -1  18  12      120.39      140.08     21.48 o 
   0  18  12      154.76      172.02     17.54 o 
   1  18  12       30.69       50.39     12.34 o 
   2  18  12       56.77       76.28     24.88 o 
   3  18  12      102.84      125.68     48.67 o 
  -7  19  12       26.48       18.39     11.73 o 
  -6  19  12        3.84       -0.75     19.44 o 
  -5  19  12       40.05       42.41     12.26 o 
  -4  19  12      174.88      167.86     21.43 o 
  -3  19  12       34.54       69.33     21.35 o 
  -2  19  12        3.05        8.48     11.23 o 
  -1  19  12       14.82       -0.49     14.91 o 
   0  19  12       99.25      113.39     17.35 o 
   1  19  12       85.42       35.13     27.60 o 
   2  19  12      108.61      125.21     24.96 o 
  -6  20  12        7.03       52.87     16.27 o 
  -5  20  12       96.37       67.63     17.34 o 
  -4  20  12       60.92       57.98     23.43 o 
  -3  20  12      257.55      282.19     30.75 o 
  -2  20  12       35.02       41.82     15.96 o 
  -1  20  12       51.16       31.30     15.27 o 
   0  20  12       94.22       81.84     18.99 o 
   1  20  12      106.28      114.75     34.62 o 
   2  20  12        8.28       20.65     14.08 o 
  -6  21  12      246.48      213.19     38.56 o 
  -5  21  12      111.33       90.54     40.88 o 
  -4  21  12      256.49      286.86     41.37 o 
  -3  21  12      122.04      133.88     24.72 o 
  -2  21  12      310.90      306.36     26.27 o 
  -1  21  12        6.74       19.22      8.83 o 
   0  21  12      105.58      111.54     17.19 o 
   1  21  12       49.39       47.09     18.57 o 
   2  21  12       19.07      -18.60     25.30 o 
  -6  22  12      112.15      135.06     21.17 o 
  -5  22  12      222.18      261.13     44.19 o 
  -4  22  12      131.73      102.88     22.96 o 
  -3  22  12       35.67       39.54     14.13 o 
  -2  22  12       98.58       98.19     16.23 o 
  -1  22  12       27.18       24.10     15.41 o 
   0  22  12       15.02       20.95     15.86 o 
   1  22  12      202.14      164.80     27.30 o 
   2  22  12        8.73        9.08     41.98 o 
  -6  23  12       26.95        8.86     15.09 o 
  -5  23  12      159.24      151.95     36.18 o 
  -4  23  12       85.21       69.00     17.57 o 
  -3  23  12      493.16      448.29     58.30 o 
  -2  23  12       55.09       54.58     13.97 o 
  -1  23  12       36.42       44.12     20.18 o 
   0  23  12        0.45       -5.42     12.10 o 
   1  23  12      199.47      121.57     32.70 o 
  -5  24  12       36.72       37.48     16.63 o 
  -4  24  12       14.29       19.25     10.50 o 
  -3  24  12      151.67      101.88     18.53 o 
  -2  24  12      138.73      128.16     24.07 o 
  -1  24  12      128.66      130.98     25.68 o 
   0  24  12       12.06        0.06     11.39 o 
   1  24  12       67.52       37.59     14.45 o 
  -5  25  12        7.23        2.40     11.53 o 
  -4  25  12       44.61       31.85     21.60 o 
  -3  25  12        3.56       63.17     16.94 o 
  -2  25  12      196.68      182.05     36.30 o 
  -1  25  12       17.99       20.81     17.22 o 
   0  25  12       40.77       40.84     17.54 o 
   1  25  12       10.85       18.53     24.90 o 
  -5  26  12       28.19       45.55     16.33 o 
  -4  26  12       45.76       58.13     16.65 o 
  -3  26  12       37.10       62.57     14.03 o 
  -2  26  12       40.39       30.87     30.30 o 
  -1  26  12       28.60       46.65     26.00 o 
   0  26  12       31.68       54.63     18.40 o 
  -4  27  12       41.19       56.11     19.09 o 
  -3  27  12        9.52       54.47     14.77 o 
  -2  27  12        4.13       16.61     14.53 o 
  -1  27  12       21.23       36.25     35.31 o 
   0  27  12       46.44       58.58     14.12 o 
  -3  28  12       14.30       35.17     13.34 o 
  -2  28  12        4.23        6.59     21.71 o 
  -1  28  12       33.49       55.81     17.63 o 
  -8   0  13       32.21      -17.00     38.91 o 
  -7   0  13        3.22      -27.66     40.53 o 
  -6   0  13        2.13       13.56     16.98 o 
  -5   0  13        0.03       60.80     37.65 o 
  -4   0  13       10.14      -20.94     39.48 o 
  -3   0  13      270.91      199.45     52.79 o 
  -2   0  13      344.17      343.53     48.94 o 
  -1   0  13      695.11      589.82     57.90 o 
   0   0  13       41.11       54.83     22.41 o 
   1   0  13      149.01      119.75     46.33 o 
   2   0  13       72.90       68.02     47.94 o 
   3   0  13       15.93       38.23     35.44 o 
  -8   1  13       62.83       77.75     26.34 o 
  -7   1  13       12.45       51.42     21.12 o 
  -6   1  13       95.39       80.08     25.90 o 
  -5   1  13       22.86       43.42     33.91 o 
  -4   1  13       30.84       80.10     18.82 o 
  -3   1  13      114.47       93.09     29.44 o 
  -2   1  13      257.28      226.19     24.98 o 
  -1   1  13       29.40       76.72     22.84 o 
   0   1  13       35.31       81.08     18.84 o 
   1   1  13       37.79       52.03     21.27 o 
   2   1  13      100.18       78.18     32.03 o 
   3   1  13       29.26       75.53     24.56 o 
  -8   2  13       97.32       57.99     47.32 o 
  -7   2  13        3.17       15.01     24.20 o 
  -6   2  13       26.03       38.41     19.58 o 
  -5   2  13      185.59      276.42     32.19 o 
  -4   2  13       11.94       17.40     12.21 o 
  -3   2  13       26.39       25.90     39.93 o 
  -2   2  13       55.80       78.63     20.92 o 
  -1   2  13      353.20      276.91     33.03 o 
   0   2  13       31.37       70.28     18.04 o 
   1   2  13       31.15       29.37     21.55 o 
   2   2  13       26.18       50.64     18.17 o 
   3   2  13      159.26      119.35     32.91 o 
  -8   3  13      104.65       81.96     63.95 o 
  -7   3  13       26.61       17.26     15.92 o 
  -6   3  13        2.64       28.61     21.32 o 
  -5   3  13       74.01       93.77     22.22 o 
  -4   3  13       15.95       23.01     19.66 o 
  -3   3  13       26.95       13.51     15.97 o 
  -2   3  13      181.05      124.84     23.48 o 
  -1   3  13      509.90      493.31     48.90 o 
   0   3  13        9.78       11.94      9.06 o 
   1   3  13      107.05      124.24     36.23 o 
   2   3  13        6.08       14.40     13.76 o 
   3   3  13       30.39       77.93     24.34 o 
  -8   4  13      295.22      343.43     65.02 o 
  -7   4  13       39.87       34.28     51.06 o 
  -6   4  13       78.18      121.28     25.61 o 
  -5   4  13       40.34       32.89     16.03 o 
  -4   4  13        9.09        6.52     13.47 o 
  -3   4  13       24.99       23.78     16.37 o 
  -2   4  13       11.61       23.57     23.88 o 
  -1   4  13      106.88      118.31     19.53 o 
   0   4  13       13.10       34.62     11.59 o 
   1   4  13       54.34      102.07     32.81 o 
   2   4  13       45.73       24.00     26.65 o 
   3   4  13        3.16       60.36     30.78 o 
  -8   5  13      134.26       76.37     34.54 o 
  -7   5  13        5.44       27.66     23.62 o 
  -6   5  13       58.40       24.16     16.18 o 
  -5   5  13      333.24      354.98     38.61 o 
  -4   5  13        0.16       -7.16     21.21 o 
  -3   5  13       38.75       36.62     28.76 o 
  -2   5  13       25.94       61.37     19.53 o 
  -1   5  13       34.54       63.69     15.22 o 
   0   5  13       17.74       23.53     11.07 o 
   1   5  13        5.09       10.55     18.23 o 
   2   5  13       34.45       13.36     24.88 o 
   3   5  13        6.57      -10.14     52.64 o 
  -7   6  13       17.95       73.22     18.32 o 
  -6   6  13      279.03      340.09     71.16 o 
  -5   6  13      525.63      499.40     61.36 o 
  -4   6  13       13.53       22.13     37.10 o 
  -3   6  13      161.96      115.78     21.77 o 
  -2   6  13        5.53       69.81     22.20 o 
  -1   6  13      526.94      398.29     51.04 o 
   0   6  13        9.39       15.02     11.84 o 
   1   6  13      114.13      139.33     27.38 o 
   2   6  13      161.12      165.65     44.12 o 
   3   6  13       28.09       20.40     31.73 o 
  -7   7  13        3.65        6.04     30.35 o 
  -6   7  13      189.65      192.68     40.77 o 
  -5   7  13      148.52      140.31     29.32 o 
  -4   7  13       34.83       24.07     17.78 o 
  -3   7  13      129.69      136.03     23.50 o 
  -2   7  13       26.83       20.31     25.84 o 
  -1   7  13       76.35       67.48     17.66 o 
   0   7  13       50.17       55.27     23.30 o 
   1   7  13       89.05      161.10     24.34 o 
   2   7  13       99.51      111.14     72.16 o 
   3   7  13       58.85      123.85     21.28 o 
  -7   8  13       43.56       42.81     22.35 o 
  -6   8  13      737.56      652.98    120.62 o 
  -5   8  13       51.28       56.71     33.16 o 
  -4   8  13       21.36       32.65     20.05 o 
  -3   8  13        5.37       23.39     22.39 o 
  -2   8  13        8.41       19.79     16.96 o 
  -1   8  13       17.03       40.36     14.96 o 
   0   8  13       54.62      101.09     21.10 o 
   1   8  13       75.06       72.34     35.09 o 
   2   8  13      219.48      183.30     43.42 o 
   3   8  13       69.32       89.44     43.81 o 
  -7   9  13        9.71       29.31     23.69 o 
  -6   9  13      142.28      147.41     23.57 o 
  -5   9  13       19.33       28.07     13.62 o 
  -4   9  13       34.03       17.07     38.09 o 
  -3   9  13        6.49       34.14     14.50 o 
  -2   9  13       18.84       19.62     20.85 o 
  -1   9  13      234.87      226.70     32.40 o 
   0   9  13       47.26       41.97     15.74 o 
   1   9  13       52.90       56.19     18.85 o 
   2   9  13      119.93      125.30     35.12 o 
   3   9  13       45.47       68.35     23.20 o 
  -7  10  13       18.70       11.53     36.07 o 
  -6  10  13       24.32       18.36     17.45 o 
  -5  10  13       59.14       18.82     38.86 o 
  -4  10  13       18.86       28.24     15.16 o 
  -3  10  13       17.79       20.80     22.95 o 
  -2  10  13        0.76       12.98     30.34 o 
  -1  10  13      274.53      258.41     35.60 o 
   0  10  13       35.03       16.23     58.55 o 
   1  10  13       13.70       30.55     32.38 o 
   2  10  13       24.18       -3.75     54.03 o 
  -7  11  13      317.08      315.86     76.10 o 
  -6  11  13      137.38      125.54     31.16 o 
  -5  11  13      286.72      215.70     35.35 o 
  -4  11  13      138.09      174.74     36.71 o 
  -3  11  13       57.61       42.67     13.85 o 
  -2  11  13       21.10       25.62     35.16 o 
  -1  11  13      277.04      320.57     34.48 o 
   0  11  13       41.28       64.27     20.64 o 
   1  11  13       55.94       74.16     16.45 o 
   2  11  13      128.70      106.63     24.90 o 
  -7  12  13      529.94      326.80    104.09 o 
  -6  12  13       39.62       46.46     17.08 o 
  -5  12  13       77.03       81.83     16.25 o 
  -4  12  13      270.24      314.54     85.88 o 
  -3  12  13      137.61      138.95     20.25 o 
  -2  12  13      133.64      107.36     20.66 o 
  -1  12  13        0.75       48.52     16.00 o 
   0  12  13      532.45      493.44     76.39 o 
   1  12  13       69.95       91.31     40.91 o 
   2  12  13       58.61       70.71     19.64 o 
  -7  13  13       45.86       50.66     19.05 o 
  -6  13  13        4.78       35.12     21.02 o 
  -5  13  13       19.48       -7.56     20.32 o 
  -4  13  13      310.76      289.31     40.23 o 
  -3  13  13      188.07      183.84     27.13 o 
  -2  13  13       53.27       57.63     19.55 o 
  -1  13  13       37.88       36.98     23.14 o 
   0  13  13       18.96       66.20     18.68 o 
   1  13  13       10.37       35.23     18.04 o 
   2  13  13       40.63       48.22     28.24 o 
  -7  14  13       96.43      111.38     26.10 o 
  -6  14  13       39.44       17.13     20.64 o 
  -5  14  13       47.79       69.94     34.55 o 
  -4  14  13      165.24      193.56     24.76 o 
  -3  14  13       34.02       16.12     12.55 o 
  -2  14  13        2.66       13.62     13.79 o 
  -1  14  13       10.57       15.75     17.47 o 
   0  14  13       78.55       57.15     17.22 o 
   1  14  13       97.05       51.47     37.16 o 
   2  14  13       39.43       52.50     16.53 o 
  -6  15  13      104.62       74.37     22.31 o 
  -5  15  13       94.88       87.35     25.16 o 
  -4  15  13       44.22       44.58     21.58 o 
  -3  15  13       25.76       32.18     14.56 o 
  -2  15  13       13.20       20.72     12.74 o 
  -1  15  13       70.63       80.19     15.80 o 
   0  15  13      115.99       89.41     30.02 o 
   1  15  13      139.98      125.01     28.14 o 
   2  15  13        5.55       42.26     16.92 o 
  -6  16  13      146.92      124.13     21.45 o 
  -5  16  13        6.54        1.78     19.26 o 
  -4  16  13        6.15       15.31     22.29 o 
  -3  16  13       25.04       13.73     18.68 o 
  -2  16  13      170.44      162.55     47.76 o 
  -1  16  13       10.04      -12.17     24.31 o 
   0  16  13      264.87      223.71     34.54 o 
   1  16  13       19.55       38.82     24.30 o 
   2  16  13       33.20       28.93     20.17 o 
  -6  17  13       21.43       17.42     20.61 o 
  -5  17  13       80.81       86.55     29.11 o 
  -4  17  13       32.51       52.07     13.29 o 
  -3  17  13       12.32       32.82     21.95 o 
  -2  17  13      196.89      226.50     38.76 o 
  -1  17  13       36.61       75.63     14.90 o 
   0  17  13       12.81       41.80     24.40 o 
   1  17  13      152.69      136.84     30.90 o 
  -6  18  13       35.83       45.31     18.36 o 
  -5  18  13      209.15      212.60     36.08 o 
  -4  18  13        0.99       28.62      9.55 o 
  -3  18  13      190.79      228.11     30.08 o 
  -2  18  13       84.90       95.79     20.69 o 
  -1  18  13       11.02        9.15     23.35 o 
   0  18  13      326.33      298.97     43.49 o 
   1  18  13      254.95      261.13     46.73 o 
  -6  19  13       51.54       15.67     24.47 o 
  -5  19  13       37.48       72.78     19.56 o 
  -4  19  13       21.01       21.76     10.24 o 
  -3  19  13      261.25      276.89     35.22 o 
  -2  19  13      459.68      399.69     54.38 o 
  -1  19  13       17.50       10.42     12.82 o 
   0  19  13      101.03       55.97     68.42 o 
   1  19  13       10.11       49.82     18.12 o 
  -5  20  13       47.34       52.74     13.29 o 
  -4  20  13       16.61        8.60     17.05 o 
  -3  20  13      143.20      121.68     22.21 o 
  -2  20  13      147.18      152.12     26.56 o 
  -1  20  13      109.43      101.52     26.98 o 
   0  20  13      178.62      110.20     32.54 o 
   1  20  13        3.20       18.83     41.11 o 
  -5  21  13        4.90       16.55     13.10 o 
  -4  21  13       77.00      102.01     24.20 o 
  -3  21  13       28.96       32.24     44.02 o 
  -2  21  13       22.11       23.40     10.49 o 
  -1  21  13        1.64       25.00     12.64 o 
   0  21  13       20.87       49.37     31.51 o 
  -5  22  13       11.03       17.93     20.25 o 
  -4  22  13       71.47       89.69     17.01 o 
  -3  22  13      179.28      188.90     41.36 o 
  -2  22  13       18.83       50.56     16.50 o 
  -1  22  13        8.72       45.01     15.69 o 
   0  22  13      147.84      112.57     23.11 o 
  -4  23  13       43.72       79.75     20.31 o 
  -3  23  13      154.25      176.64     19.96 o 
  -2  23  13       13.00        1.89     15.35 o 
  -1  23  13       29.68       60.63     15.72 o 
  -4  24  13      136.46      149.40     27.74 o 
  -3  24  13      144.35      146.52     17.47 o 
  -2  24  13       29.74       42.04     14.05 o 
  -1  24  13        1.56       35.58     20.28 o 
  -2  25  13       72.93       58.43     15.16 o 
  -7   0  14      383.68      383.04     72.63 o 
  -6   0  14       91.96      147.68     55.44 o 
  -4   0  14       81.61       62.62     28.03 o 
  -3   0  14        3.06      -26.70     36.40 o 
  -2   0  14       25.03       58.30     41.82 o 
  -1   0  14       20.30       31.67     58.40 o 
   0   0  14       35.37      -29.01     36.12 o 
   1   0  14        3.54       35.73     34.48 o 
   2   0  14       11.35        8.93     28.17 o 
  -7   1  14        2.86       37.85     44.38 o 
  -6   1  14       35.01       23.10     23.50 o 
  -5   1  14      201.17      255.51     66.04 o 
  -4   1  14       23.88       21.28     19.82 o 
  -3   1  14       24.83        6.04     19.70 o 
  -2   1  14       91.84       59.58     17.05 o 
  -1   1  14      168.60      108.86     22.68 o 
   0   1  14       46.08       34.67     15.12 o 
   1   1  14        6.77       50.05     23.23 o 
   2   1  14       14.14       33.42     29.59 o 
  -7   2  14       20.00       55.37     20.94 o 
  -6   2  14       16.05       37.17     59.75 o 
  -5   2  14       22.63       35.74     13.17 o 
  -4   2  14      164.34      138.52     23.72 o 
  -3   2  14       42.69       43.76     13.12 o 
  -2   2  14       29.54       18.84     26.08 o 
  -1   2  14       21.05       36.64     31.73 o 
   0   2  14       26.95       42.02     22.20 o 
   1   2  14       32.92       63.77     17.96 o 
   2   2  14       32.75       56.85     26.05 o 
  -7   3  14        1.74       72.50     25.48 o 
  -5   3  14       45.58       31.85     29.15 o 
  -4   3  14       88.27      125.44     32.32 o 
  -3   3  14      182.86      196.57     26.36 o 
  -2   3  14       43.41       33.05     24.79 o 
  -1   3  14       80.60       98.75     20.07 o 
   0   3  14      192.61      111.04     33.04 o 
   1   3  14       29.70       59.81     25.20 o 
   2   3  14       79.04       77.66     35.60 o 
  -7   4  14      660.70      593.90    139.81 o 
  -6   4  14      124.03      132.13     66.12 o 
  -5   4  14      188.01      216.07     31.65 o 
  -4   4  14       36.65       51.30     13.66 o 
  -3   4  14       55.29       54.29     22.77 o 
  -2   4  14        2.76       29.99     23.51 o 
  -1   4  14      115.64      157.61     37.70 o 
   0   4  14        0.70        7.61     12.76 o 
   1   4  14      118.54      115.83     42.50 o 
   2   4  14       24.79       58.62     25.49 o 
  -7   5  14      155.38      147.04     47.00 o 
  -6   5  14      426.03      431.44     67.54 o 
  -5   5  14       26.72       30.36     16.94 o 
  -4   5  14       47.98       40.48     16.67 o 
  -3   5  14       30.26       30.93     15.95 o 
  -2   5  14       66.74       44.59     16.95 o 
  -1   5  14      264.53      243.92     37.96 o 
   0   5  14       87.11       61.19     20.55 o 
   1   5  14       54.75       63.08     57.26 o 
  -6   6  14      177.91      207.79     36.86 o 
  -5   6  14       88.04       47.52     66.59 o 
  -4   6  14      118.04      119.39     21.89 o 
  -3   6  14       24.36       13.98     28.22 o 
  -2   6  14        6.23       39.88     15.97 o 
  -1   6  14      123.63      101.72     40.67 o 
   0   6  14        5.70        7.08     28.59 o 
   1   6  14       40.96       21.81     70.94 o 
  -6   7  14       57.29      104.19     26.64 o 
  -5   7  14       64.30       43.16     18.65 o 
  -4   7  14       13.45       17.28     27.06 o 
  -3   7  14        0.76       11.01     16.33 o 
  -2   7  14        8.63       64.46     27.97 o 
  -1   7  14        8.71        7.88     19.70 o 
   0   7  14       21.09        8.82     12.16 o 
   1   7  14       25.54       50.29     28.59 o 
  -6   8  14      139.97      105.79     27.66 o 
  -5   8  14      188.66      157.67     29.72 o 
  -4   8  14      112.81       93.10     21.26 o 
  -3   8  14       13.19       68.36     42.94 o 
  -2   8  14       13.17       38.12     28.42 o 
  -1   8  14        6.74       37.90     14.20 o 
   0   8  14       25.92       55.37     16.17 o 
   1   8  14       19.83       53.32     23.92 o 
  -6   9  14      219.13      168.55     29.99 o 
  -5   9  14        8.56       -5.34     27.80 o 
  -4   9  14      208.32      306.67     45.48 o 
  -3   9  14        3.74       77.74     27.61 o 
  -2   9  14      136.00      120.87     19.90 o 
  -1   9  14       45.35       39.93     19.25 o 
   0   9  14       20.80       25.67     12.94 o 
   1   9  14        2.35       22.21     15.10 o 
  -6  10  14        0.66       13.25     32.06 o 
  -5  10  14       87.81       70.58     22.67 o 
  -4  10  14       35.24        9.34     52.50 o 
  -3  10  14       32.47       51.41     17.74 o 
  -2  10  14       63.90      100.55     16.32 o 
  -1  10  14      182.64      133.33     31.24 o 
   0  10  14       67.21       65.04     19.40 o 
   1  10  14       39.88       71.44     52.98 o 
  -6  11  14        3.35        6.39     15.63 o 
  -5  11  14       42.58       81.08     32.37 o 
  -4  11  14       65.84       68.90     19.24 o 
  -3  11  14       37.26       59.19     32.95 o 
  -2  11  14        0.86        0.83     19.25 o 
  -1  11  14        8.90       48.21     24.53 o 
   0  11  14      232.46      201.58     33.43 o 
   1  11  14       89.17       56.82     18.94 o 
  -6  12  14       57.36       42.95     19.29 o 
  -5  12  14       19.08       17.62     21.73 o 
  -4  12  14      150.93      124.55     37.49 o 
  -3  12  14       80.62       81.06     20.59 o 
  -2  12  14        9.12      -17.02     24.71 o 
  -1  12  14      111.95      108.56     23.06 o 
   0  12  14      238.25      201.50     32.54 o 
   1  12  14       22.47       27.91     19.94 o 
  -6  13  14       26.41       40.76     20.66 o 
  -5  13  14       19.60       44.30     22.36 o 
  -4  13  14      175.09      176.86     33.92 o 
  -3  13  14      159.32      162.53     39.05 o 
  -2  13  14       53.80       57.64     29.24 o 
  -1  13  14       38.84       67.17     26.16 o 
   0  13  14       80.07      112.22     32.59 o 
   1  13  14       10.93       24.39     18.26 o 
  -5  14  14       39.91       46.31     14.86 o 
  -4  14  14       31.12       27.65     18.65 o 
  -3  14  14      138.16      128.11     29.84 o 
  -2  14  14      116.60      101.06     36.71 o 
  -1  14  14        1.28       12.09     49.80 o 
   0  14  14       51.09       74.92     25.46 o 
  -5  15  14       33.17       59.31     21.22 o 
  -4  15  14       18.91       23.08     10.53 o 
  -3  15  14        8.65       37.20     15.32 o 
  -2  15  14        1.46       20.52     17.19 o 
  -1  15  14       38.30       56.21     18.23 o 
   0  15  14      252.20      203.67     41.20 o 
  -5  16  14        8.84       40.80     25.59 o 
  -4  16  14       16.55       28.15     12.07 o 
  -3  16  14       63.40       50.19     12.54 o 
  -2  16  14       13.34       17.27     22.47 o 
  -1  16  14       13.82       33.33     14.65 o 
   0  16  14       67.54       93.07     35.49 o 
  -5  17  14       60.71       87.40     23.84 o 
  -4  17  14       59.87       53.09     24.95 o 
  -3  17  14       36.60       17.33     17.17 o 
  -2  17  14       67.93       65.50     20.74 o 
  -1  17  14       36.66       45.61     14.48 o 
  -4  18  14      109.95      119.13     23.33 o 
  -3  18  14       49.52        9.23     29.39 o 
  -2  18  14      338.03      314.91     38.85 o 
  -1  18  14       59.49       62.47     13.48 o 
  -4  19  14      283.45      244.00     40.85 o 
  -3  19  14       34.10       35.02     18.38 o 
  -2  19  14       77.63      103.71     20.28 o 
  -1  19  14      124.61      123.16     18.72 o 
  -3  20  14      148.15      157.65     28.93 o 
  -2  20  14       71.55       65.86     14.40 o 
  -5   0  15       51.35      100.78     26.61 o 
  -4   0  15        3.04      -49.71     33.14 o 
  -3   0  15        0.57       62.82     22.19 o 
  -2   0  15        2.73       18.44     27.18 o 
  -1   0  15      243.34      236.03     78.55 o 
   0   0  15       48.55       14.79     23.44 o 
  -5   1  15      136.03      120.77     22.40 o 
  -4   1  15       42.60       41.61     18.54 o 
  -3   1  15       15.26       15.77     17.07 o 
  -2   1  15        0.29       30.81     27.18 o 
  -1   1  15       13.59       71.17     26.57 o 
   0   1  15        2.68       85.86     23.21 o 
  -5   2  15        0.79      -15.37     26.17 o 
  -4   2  15       88.21       73.86     21.45 o 
  -3   2  15       23.60       76.14     40.38 o 
  -2   2  15       24.85       37.93     20.78 o 
  -1   2  15       94.31      104.02     45.93 o 
   0   2  15       79.51       72.44     28.18 o 
  -5   3  15      133.16      138.33     31.81 o 
  -4   3  15       32.55        9.47     19.24 o 
  -3   3  15        6.94       18.56     22.92 o 
  -2   3  15        5.45       34.17     16.10 o 
  -1   3  15        5.98       -8.53     17.75 o 
   0   3  15       20.71       36.06     32.07 o 
  -5   4  15       96.88      125.91     25.91 o 
  -4   4  15       67.87       63.61     18.98 o 
  -3   4  15       39.33       23.08     18.30 o 
  -2   4  15      177.10      179.78     31.32 o 
  -1   4  15        6.33       30.73     14.79 o 
   0   4  15      162.22      131.98     68.86 o 
  -5   5  15      358.82      291.56     58.03 o 
  -4   5  15      113.30      135.98     26.80 o 
  -3   5  15      115.92       97.93     30.82 o 
  -2   5  15       83.73       32.07     42.80 o 
  -1   5  15        4.14        5.49     14.51 o 
   0   5  15       34.18      124.31     29.19 o 
  -5   6  15      103.57       88.44     46.32 o 
  -4   6  15       35.12       42.97     19.40 o 
  -3   6  15       40.91       79.15     18.29 o 
  -2   6  15       14.16       42.50     35.54 o 
  -1   6  15       19.40       20.42     19.25 o 
  -5   7  15      171.24      175.16     56.67 o 
  -4   7  15       35.40       10.95     19.35 o 
  -3   7  15       18.42       11.05     55.47 o 
  -2   7  15       13.13       32.63     14.52 o 
  -1   7  15       63.97       62.68     24.11 o 
  -5   8  15       42.09       32.38     42.88 o 
  -4   8  15       21.67       48.43     15.95 o 
  -3   8  15       10.09       33.30     15.10 o 
  -2   8  15        0.41       28.40     15.21 o 
  -1   8  15       60.27       67.18     25.45 o 
  -4   9  15       74.89       94.15     25.62 o 
  -3   9  15        6.56       29.17     14.01 o 
  -2   9  15        3.71        5.86     18.84 o 
  -1   9  15        6.81       30.27     14.90 o 
  -4  10  15       55.55       67.54     20.02 o 
  -3  10  15       76.41       83.05     19.83 o 
  -2  10  15       29.06       16.78     17.80 o 
  -1  10  15       11.52       31.94     17.95 o 
  -4  11  15       67.74       95.43     17.92 o 
  -3  11  15      162.78      137.14     34.27 o 
  -2  11  15       69.00       72.47     32.84 o 
  -3  12  15      234.09      215.64     49.58 o 
  -2  12  15       30.69       41.15     27.95 o 
  -3  13  15      103.98       69.32     21.88 o 
                                                 
